# Supplementary material for: Cognitive diagnostic analysis of mathematics key competencies based on PISA data
Source: PLoS One. 2025 Feb 24;20(2):e0315539. doi: 10.1371/journal.pone.0315539 (PMC11849834; doi:10.1371/journal.pone.0315539)
Supplement: S1 File — (ZIP)s [file pone.0315539.s001.zip]

Archive with 16 entries (15 files):
- data/
- __MACOSX/._data
- data/PISA data of total.xlsx
- __MACOSX/data/._PISA data of total.xlsx
- data/.DS_Store
- __MACOSX/data/._.DS_Store
- data/PISA data of Chinese mainland.xlsx
- __MACOSX/data/._PISA data of Chinese mainland.xlsx
- data/PISA data of Taiwan.xlsx
- __MACOSX/data/._PISA data of Taiwan.xlsx
- data/PISA data of Macau.xlsx
- __MACOSX/data/._PISA data of Macau.xlsx
- data/Q matrix.xlsx
- __MACOSX/data/._Q matrix.xlsx
- data/PISA  data of Hong Kong.xlsx
- __MACOSX/data/._PISA  data of Hong Kong.xlsx
