# Supplementary material for: Cognitive diagnostic analysis of mathematics key competencies based on PISA data
Source: PLoS One. 2025 Feb 24;20(2):e0315539. doi: 10.1371/journal.pone.0315539 (PMC11849834; doi:10.1371/journal.pone.0315539)
Supplement: S1 File — (ZIP)s [file pone.0315539.s001.zip › data/PISA data of total.xlsx]

## Sheet: Sheet1
PISA data of total
	Item1	Item2	Item3	Item4	Item5	Item6	Item7	Item8	Item9	Item10	Item11	Item12
ID1	1	0	1	1	0	1	1	0	1	0	0	0
ID2	0	0	1	1	1	1	1	0	0	0	0	1
ID3	0	1	1	1	1	0	1	0	0	1	0	0
ID4	0	0	1	0	1	1	1	0	0	0	0	0
ID5	0	0	1	0	1	1	0	0	0	0	0	0
ID6	0	0	1	1	1	1	1	0	1	0	0	1
ID7	0	1	1	0	1	1	1	0	1	0	0	0
ID8	0	0	0	0	0	0	0	0	0	0	0	0
ID9	0	0	1	1	1	1	0	0	1	1	0	1
ID10	0	0	1	1	1	1	0	0	0	1	0	0
ID11	0	0	1	1	1	1	1	0	1	1	0	1
ID12	1	1	1	1	1	1	1	0	1	1	0	1
ID13	1	1	1	1	1	1	1	1	1	1	0	1
ID14	1	1	1	1	1	0	1	0	1	1	0	0
ID15	0	1	1	1	1	1	1	0	1	1	0	1
ID16	0	1	1	1	1	1	1	1	1	1	1	0
ID17	1	0	1	1	1	1	1	1	1	1	0	1
ID18	1	0	1	1	1	1	0	0	1	1	0	1
ID19	0	0	1	1	1	1	1	0	0	1	0	0
ID20	0	0	1	1	1	0	1	0	1	0	0	0
ID21	0	0	1	1	1	1	0	0	1	0	0	0
ID22	1	0	1	1	0	1	0	0	0	1	0	1
ID23	0	0	1	1	1	0	0	0	1	0	0	0
ID24	0	0	0	1	1	0	1	0	0	0	0	1
ID25	1	0	0	1	1	0	1	0	0	0	0	0
ID26	0	0	0	1	1	0	0	0	0	0	0	0
ID27	0	0	1	1	1	0	0	0	1	0	0	1
ID28	1	0	1	1	1	1	1	1	1	1	0	1
ID29	0	0	1	1	1	1	1	0	1	1	0	0
ID30	1	0	1	1	1	1	1	0	0	1	0	0
ID31	0	0	1	1	1	0	0	1	1	1	0	1
ID32	1	1	1	1	1	0	1	1	1	1	0	1
ID33	0	1	1	1	1	1	1	0	0	1	0	1
ID34	0	0	1	1	1	0	1	0	1	0	0	1
ID35	1	1	1	1	1	1	1	1	1	1	0	1
ID36	0	0	1	1	1	0	0	1	1	1	0	1
ID37	0	0	1	1	0	0	0	0	0	1	0	1
ID38	0	0	0	1	1	0	1	0	0	0	0	0
ID39	1	0	1	1	1	1	1	0	1	1	0	0
ID40	1	0	0	1	1	0	0	0	0	0	0	0
ID41	0	0	1	1	1	1	0	0	0	1	0	1
ID42	1	1	1	1	1	1	1	1	1	0	0	1
ID43	1	0	1	1	1	1	1	1	1	1	0	1
ID44	1	1	1	1	1	0	1	0	1	1	0	0
ID45	1	1	1	1	1	1	0	0	1	1	0	1
ID46	0	0	1	1	1	0	0	0	0	0	0	0
ID47	1	1	1	1	1	1	1	1	1	1	0	0
ID48	1	1	1	1	1	1	0	0	1	1	0	1
ID49	1	0	1	1	1	1	1	1	1	1	0	1
ID50	1	1	1	1	1	1	1	0	1	1	0	1
ID51	1	0	1	1	1	0	1	0	1	1	0	1
ID52	1	1	1	1	1	1	1	0	1	1	0	1
ID53	1	1	1	1	1	1	1	1	1	1	0	1
ID54	1	0	1	1	1	1	1	0	1	1	0	1
ID55	0	0	0	1	1	0	0	0	0	1	0	0
ID56	1	1	1	1	1	1	0	1	1	1	0	0
ID57	0	0	1	1	1	1	1	0	0	0	0	1
ID58	0	0	1	0	1	0	1	0	1	1	0	0
ID59	0	1	1	1	1	1	1	0	1	0	0	1
ID60	0	1	1	1	0	0	0	1	1	1	0	0
ID61	0	0	1	1	1	1	0	0	0	0	0	1
ID62	0	0	1	1	1	0	1	0	0	0	0	0
ID63	0	0	1	1	1	0	0	0	0	0	0	0
ID64	1	1	1	1	1	1	1	0	1	1	0	1
ID65	1	0	0	1	1	1	0	0	1	0	0	1
ID66	1	1	1	1	1	1	1	0	1	1	0	1
ID67	1	1	1	1	1	1	1	1	1	1	0	0
ID68	0	0	1	1	1	0	0	0	1	1	0	0
ID69	1	1	1	1	1	1	1	0	1	1	1	1
ID70	1	1	1	1	1	0	1	1	1	1	0	1
ID71	1	1	1	1	1	1	1	0	1	1	0	1
ID72	1	1	1	1	1	1	1	1	1	1	0	0
ID73	0	1	1	1	1	0	1	0	1	0	0	1
ID74	0	0	1	1	1	1	1	1	1	1	0	1
ID75	1	0	1	1	1	1	1	0	1	0	0	1
ID76	0	1	1	1	1	0	0	1	1	1	0	1
ID77	1	1	1	1	1	1	1	1	1	1	1	1
ID78	1	0	1	1	1	1	1	0	1	1	1	1
ID79	1	1	0	1	1	1	1	0	1	1	0	1
ID80	1	1	1	1	1	1	1	1	0	1	0	1
ID81	1	1	1	1	1	1	1	1	1	0	0	0
ID82	0	1	1	1	1	1	1	0	1	1	0	1
ID83	1	1	1	1	1	1	1	0	1	0	0	1
ID84	1	1	0	1	1	1	1	1	1	1	0	1
ID85	0	1	0	1	1	1	1	1	1	1	0	0
ID86	1	1	0	1	1	1	1	0	1	1	1	1
ID87	0	0	1	1	1	0	0	0	0	0	0	0
ID88	0	0	1	0	0	0	1	0	0	1	0	0
ID89	0	1	0	1	1	0	1	1	1	1	0	1
ID90	1	1	1	1	1	1	1	1	1	1	0	0
ID91	0	0	1	1	1	1	0	0	0	0	0	0
ID92	0	0	0	1	1	1	1	0	1	0	0	1
ID93	1	1	1	1	1	1	0	0	0	1	0	1
ID94	0	0	0	1	1	0	0	1	0	1	0	1
ID95	1	1	1	1	1	1	1	0	1	1	0	1
ID96	0	1	1	0	1	1	1	1	0	0	0	1
ID97	0	0	1	1	1	1	0	0	1	1	0	0
ID98	0	1	1	1	1	0	0	0	1	1	0	1
ID99	1	0	0	1	1	1	1	0	1	1	0	0
ID100	1	0	1	1	1	0	0	0	0	0	0	0
ID101	1	1	1	1	1	0	0	0	1	1	0	1
ID102	1	0	1	1	1	1	1	0	1	0	0	0
ID103	0	1	1	0	1	1	1	0	1	1	0	1
ID104	0	1	1	1	1	1	1	0	1	1	0	0
ID105	0	0	1	1	1	1	1	1	1	1	0	1
ID106	0	1	1	0	1	0	0	0	1	1	0	1
ID107	0	1	1	1	0	1	1	1	0	1	0	1
ID108	0	1	1	1	1	0	1	0	1	0	0	1
ID109	0	0	1	1	1	0	1	0	0	1	0	1
ID110	0	0	1	1	1	0	1	0	0	0	0	0
ID111	0	1	1	1	1	1	1	0	1	1	0	0
ID112	0	0	1	1	1	0	0	0	1	0	0	0
ID113	1	1	1	1	1	1	1	0	1	1	0	0
ID114	0	1	1	1	1	1	1	1	1	1	0	0
ID115	1	0	1	1	1	1	1	0	1	1	0	1
ID116	0	0	0	1	1	0	1	0	0	0	0	0
ID117	1	1	1	1	1	1	1	0	1	1	0	1
ID118	0	0	1	1	1	0	1	0	0	0	0	0
ID119	0	0	0	1	1	0	0	0	0	1	0	0
ID120	1	1	1	1	1	1	0	0	1	1	0	1
ID121	1	1	1	1	1	1	1	1	1	1	0	1
ID122	0	1	0	1	1	0	1	1	1	1	0	1
ID123	0	0	1	1	1	0	1	0	0	1	0	0
ID124	0	1	1	1	1	0	1	0	1	1	0	0
ID125	0	1	1	0	1	0	1	0	0	1	0	0
ID126	0	0	1	1	1	1	0	0	0	1	0	0
ID127	0	0	1	1	1	1	1	0	1	1	0	0
ID128	1	1	1	1	1	1	1	0	1	1	0	1
ID129	1	1	1	1	1	1	1	1	1	1	0	1
ID130	0	0	0	1	1	0	1	1	1	1	0	0
ID131	1	0	1	1	1	1	1	0	1	1	1	1
ID132	1	0	1	1	1	1	1	1	1	1	1	1
ID133	0	1	1	1	1	0	1	0	0	1	0	1
ID134	1	0	1	1	0	0	1	1	1	1	0	1
ID135	1	1	1	1	1	1	1	1	1	1	0	1
ID136	1	1	1	1	1	1	1	0	1	1	0	1
ID137	1	0	1	1	1	1	1	0	1	1	0	1
ID138	1	0	1	1	1	1	1	0	1	1	1	1
ID139	0	0	1	1	1	0	0	0	0	1	0	0
ID140	1	1	0	1	1	1	0	0	1	1	0	1
ID141	1	1	1	1	1	1	1	1	1	1	0	1
ID142	0	0	1	0	0	1	0	0	1	1	0	1
ID143	1	1	1	1	1	1	1	0	1	1	0	1
ID144	0	1	1	1	1	1	1	1	1	1	0	1
ID145	0	1	1	1	1	1	1	0	1	1	0	1
ID146	1	1	1	1	1	1	1	1	1	1	0	0
ID147	0	1	1	0	1	0	1	0	1	1	0	0
ID148	0	0	0	1	1	1	1	1	1	1	0	0
ID149	1	1	1	1	1	1	1	1	1	1	0	1
ID150	1	0	1	1	1	0	1	1	1	1	0	1
ID151	0	0	0	1	1	0	0	0	1	0	0	1
ID152	0	0	1	1	0	0	0	0	0	0	0	0
ID153	1	1	1	1	1	1	1	1	1	1	0	0
ID154	0	0	1	1	1	0	1	0	0	0	0	0
ID155	0	1	0	1	1	1	0	0	1	0	0	0
ID156	0	0	1	1	1	1	1	1	1	1	0	0
ID157	0	0	1	1	1	1	1	0	1	1	0	1
ID158	0	0	1	1	1	1	0	0	0	1	0	1
ID159	0	0	1	1	1	0	0	0	0	1	0	1
ID160	1	1	1	1	1	1	0	1	1	1	0	1
ID161	1	1	1	1	1	1	1	1	1	1	0	0
ID162	0	1	1	1	1	1	1	1	1	1	0	1
ID163	1	1	1	1	1	1	1	1	1	1	1	1
ID164	0	0	1	1	1	1	1	1	1	1	0	1
ID165	1	1	1	1	1	1	1	1	1	1	0	0
ID166	0	1	1	1	1	1	1	0	1	1	0	1
ID167	0	0	1	1	1	1	1	0	1	1	0	0
ID168	1	1	1	1	1	1	1	1	1	1	1	1
ID169	1	0	1	0	1	1	1	1	1	1	0	1
ID170	1	1	1	1	1	1	1	1	1	1	0	1
ID171	0	1	1	1	1	1	1	0	1	1	0	1
ID172	1	1	1	1	1	1	1	1	1	1	0	1
ID173	1	0	0	1	1	0	0	0	1	1	0	1
ID174	0	1	0	1	1	1	0	0	1	1	0	0
ID175	1	0	1	1	1	0	0	1	1	0	0	0
ID176	0	0	1	1	1	1	0	0	0	1	0	0
ID177	1	1	1	1	0	1	1	1	1	1	1	0
ID178	1	1	0	1	1	1	1	1	1	1	0	1
ID179	1	1	1	1	1	1	1	1	1	1	0	1
ID180	0	1	1	1	1	1	1	1	0	0	0	0
ID181	1	1	1	1	1	1	0	0	1	1	0	1
ID182	0	0	1	1	1	1	0	0	1	0	0	1
ID183	0	0	1	1	1	0	1	0	0	1	0	1
ID184	0	0	1	0	0	0	0	0	0	0	0	0
ID185	1	0	1	1	1	1	1	1	1	1	0	0
ID186	1	1	1	1	1	0	1	0	1	1	0	1
ID187	0	0	0	1	1	0	0	0	0	0	0	0
ID188	0	0	1	0	0	0	0	0	0	0	0	0
ID189	0	0	1	1	1	1	0	0	1	0	0	1
ID190	1	1	1	1	1	1	1	1	0	1	0	0
ID191	1	1	0	0	1	0	1	1	1	1	0	1
ID192	0	0	0	1	1	1	0	0	0	1	0	0
ID193	0	0	1	0	1	1	1	0	0	0	0	0
ID194	1	0	1	1	1	1	0	1	1	1	0	1
ID195	1	1	1	1	0	1	0	1	0	1	0	1
ID196	0	0	1	0	1	1	0	0	1	1	0	0
ID197	1	1	1	1	1	0	1	0	0	1	0	1
ID198	1	1	1	1	1	1	1	0	1	1	0	0
ID199	1	1	1	1	1	1	0	0	1	1	0	0
ID200	1	1	1	1	1	1	1	0	1	1	0	1
ID201	1	0	0	1	1	1	1	0	1	1	0	0
ID202	1	1	1	1	1	1	1	0	1	1	0	1
ID203	1	1	1	1	1	1	1	0	1	1	0	0
ID204	1	0	1	1	1	1	1	0	1	1	1	1
ID205	0	1	1	1	0	1	1	1	1	0	0	0
ID206	0	0	0	1	1	0	0	0	1	0	0	1
ID207	1	0	1	1	1	0	0	0	0	1	0	1
ID208	1	0	0	1	0	0	1	0	1	1	0	0
ID209	1	0	1	1	0	0	1	1	0	1	0	1
ID210	1	0	1	1	1	0	1	0	0	1	0	0
ID211	0	0	1	1	1	1	0	0	1	1	0	0
ID212	1	1	1	1	1	0	0	0	0	0	0	0
ID213	1	1	1	1	0	0	0	1	1	1	0	1
ID214	1	1	1	1	1	1	1	1	1	1	0	0
ID215	1	1	1	1	1	1	1	1	1	1	0	1
ID216	1	0	1	1	1	1	1	0	1	1	0	1
ID217	1	1	0	1	1	1	1	0	1	1	0	1
ID218	1	1	1	1	1	1	1	1	1	1	0	1
ID219	1	0	1	1	1	1	1	1	1	1	0	0
ID220	1	1	1	1	1	1	1	1	1	1	1	1
ID221	1	1	1	1	1	1	1	1	1	1	0	1
ID222	0	1	1	1	1	1	1	1	1	1	0	1
ID223	1	0	1	1	1	1	1	0	1	1	0	0
ID224	0	0	1	1	1	1	0	0	1	0	0	0
ID225	0	1	1	1	1	1	0	1	1	1	0	1
ID226	0	0	1	1	1	0	0	0	0	0	0	0
ID227	1	1	1	1	1	1	1	0	1	1	0	0
ID228	0	1	1	1	1	1	1	0	1	1	0	1
ID229	0	1	1	1	1	0	1	1	0	1	0	0
ID230	1	0	1	1	1	1	1	1	1	1	0	1
ID231	0	1	1	1	1	1	1	1	1	1	0	1
ID232	0	0	1	1	1	0	1	0	1	1	0	0
ID233	1	0	0	1	1	1	1	0	0	0	0	0
ID234	0	1	1	1	1	0	0	0	0	1	0	0
ID235	1	1	1	1	1	1	1	1	1	1	0	1
ID236	0	0	1	1	1	0	1	0	1	0	0	1
ID237	0	0	1	1	1	0	1	1	1	1	0	1
ID238	1	0	1	0	1	1	1	0	0	0	0	0
ID239	1	0	1	1	1	0	1	0	1	1	0	1
ID240	1	0	1	1	0	0	0	0	0	0	0	0
ID241	0	1	0	1	1	1	1	0	1	1	0	1
ID242	0	0	1	1	0	0	1	0	0	1	0	1
ID243	0	0	1	1	1	0	0	0	1	1	0	0
ID244	0	0	1	1	1	1	0	1	0	1	0	0
ID245	0	0	1	0	1	1	0	0	0	0	0	0
ID246	0	0	1	1	1	0	0	0	0	0	0	0
ID247	0	0	1	1	1	0	1	0	1	1	0	0
ID248	0	0	1	1	1	0	0	0	0	1	0	0
ID249	0	0	1	0	1	0	0	0	0	0	0	1
ID250	0	0	1	1	1	1	0	0	1	1	0	1
ID251	1	1	1	1	1	1	1	1	1	1	0	1
ID252	1	1	1	1	1	1	1	1	1	1	0	1
ID253	1	1	1	1	1	1	1	1	1	1	0	0
ID254	1	1	1	1	1	1	1	1	1	1	0	0
ID255	1	1	0	0	1	1	1	0	1	0	0	1
ID256	1	0	1	1	1	1	1	0	1	1	0	0
ID257	1	1	1	1	1	1	1	0	1	1	0	1
ID258	1	1	1	1	1	1	1	1	1	1	0	0
ID259	0	0	0	1	1	0	0	0	0	1	0	0
ID260	1	0	1	1	1	1	0	0	0	0	0	0
ID261	0	0	1	1	1	0	1	0	1	0	0	1
ID262	0	0	1	1	1	0	0	0	0	1	0	1
ID263	0	1	1	1	1	1	1	0	1	0	0	1
ID264	0	1	1	1	1	1	0	0	0	0	0	0
ID265	0	0	1	1	1	1	0	0	0	0	0	0
ID266	0	0	0	0	1	0	0	0	0	0	0	0
ID267	1	1	1	1	1	1	1	1	1	1	0	0
ID268	1	1	0	1	1	0	0	1	1	1	0	1
ID269	0	0	1	1	1	1	0	0	0	0	0	0
ID270	1	1	0	0	0	0	0	0	0	0	0	1
ID271	0	0	1	1	1	0	1	0	0	0	0	0
ID272	1	1	1	1	1	1	0	0	1	1	0	1
ID273	0	0	1	1	1	1	1	0	0	1	0	1
ID274	1	1	1	1	1	1	1	0	1	1	0	1
ID275	0	1	1	1	1	0	0	0	1	1	0	0
ID276	1	1	0	1	1	1	1	0	1	1	0	1
ID277	1	1	1	1	1	1	1	1	1	1	1	1
ID278	1	0	1	1	1	1	1	0	1	1	0	1
ID279	1	0	1	1	1	1	1	0	1	1	0	1
ID280	1	1	1	1	1	1	1	1	1	1	0	1
ID281	0	0	0	1	0	0	0	0	0	0	0	0
ID282	1	1	1	0	1	0	0	1	0	0	0	1
ID283	0	0	1	1	0	1	1	0	1	1	0	0
ID284	0	0	1	0	1	1	0	0	0	0	0	1
ID285	0	0	1	1	1	0	0	0	0	0	0	0
ID286	0	0	1	1	1	0	1	0	0	0	0	0
ID287	0	0	1	1	1	0	0	0	1	0	0	0
ID288	0	0	0	0	1	0	0	0	0	0	0	0
ID289	0	0	0	1	1	1	0	0	0	0	0	0
ID290	0	1	1	1	1	0	1	0	1	1	0	0
ID291	0	1	0	1	1	1	1	0	1	1	0	1
ID292	0	0	0	1	0	0	0	0	0	1	0	0
ID293	0	0	1	1	1	0	0	0	0	0	0	1
ID294	1	0	1	1	1	0	1	0	0	1	0	1
ID295	0	0	1	1	1	1	0	0	1	1	0	1
ID296	0	0	1	0	1	1	1	0	1	1	0	1
ID297	0	0	1	1	1	0	0	0	0	1	0	0
ID298	1	1	1	1	1	1	1	1	1	1	0	0
ID299	0	0	1	0	0	0	0	0	1	0	0	0
ID300	0	0	1	1	1	0	0	0	0	0	0	0
ID301	0	0	1	1	1	0	1	0	1	1	0	0
ID302	0	1	1	1	1	1	1	0	1	1	0	1
ID303	0	1	1	1	1	1	1	0	1	1	0	1
ID304	1	0	1	1	1	1	1	1	1	1	0	1
ID305	1	1	1	1	1	1	1	0	1	1	0	1
ID306	1	1	1	1	1	1	1	1	1	1	0	1
ID307	1	0	1	1	0	1	1	1	1	1	0	1
ID308	1	0	1	1	1	1	1	0	1	1	0	1
ID309	1	1	1	1	1	1	1	1	1	1	0	1
ID310	1	0	1	1	1	1	1	1	1	1	0	1
ID311	1	1	1	1	1	1	1	0	1	1	0	0
ID312	1	1	1	1	1	1	1	1	1	1	0	1
ID313	0	0	1	0	0	0	0	0	1	0	0	0
ID314	0	0	1	0	1	1	1	0	0	1	0	0
ID315	0	0	1	0	0	0	1	0	0	0	0	0
ID316	0	0	1	0	1	0	0	0	0	0	0	0
ID317	0	0	0	1	1	0	1	0	0	0	0	0
ID318	0	0	1	0	0	0	1	0	0	0	0	0
ID319	0	0	0	0	0	0	0	0	0	0	0	0
ID320	1	1	1	1	1	1	1	1	1	1	0	1
ID321	1	1	1	1	1	1	1	1	1	1	0	1
ID322	0	1	1	1	1	1	1	1	1	1	0	0
ID323	0	0	1	1	0	0	0	0	0	0	0	0
ID324	0	0	1	1	1	1	1	0	0	1	0	1
ID325	0	0	1	0	0	1	0	1	1	1	0	1
ID326	0	0	1	0	0	0	0	0	0	0	0	0
ID327	0	0	1	1	0	0	1	0	0	1	0	0
ID328	0	1	1	1	1	1	1	1	0	1	0	0
ID329	1	1	1	1	0	1	1	0	0	1	0	1
ID330	1	0	1	1	1	1	1	1	1	1	0	1
ID331	1	1	1	1	1	1	1	1	1	1	0	1
ID332	0	1	1	1	1	1	1	1	1	0	0	1
ID333	0	0	1	1	1	0	1	0	1	1	0	1
ID334	0	0	0	1	1	0	1	1	1	1	0	1
ID335	1	0	1	0	1	1	0	0	1	1	0	0
ID336	1	1	1	1	1	1	1	0	0	0	0	1
ID337	1	1	1	1	1	1	1	0	1	1	1	1
ID338	0	0	1	0	1	1	1	0	1	1	0	0
ID339	1	1	1	1	1	1	0	1	1	1	1	1
ID340	1	1	1	1	1	1	1	1	1	1	1	1
ID341	0	1	1	1	1	1	1	0	1	1	0	1
ID342	0	1	1	1	1	1	1	1	1	1	1	1
ID343	0	1	1	1	1	1	1	0	1	1	0	1
ID344	0	1	0	1	1	1	1	1	1	1	0	1
ID345	1	1	1	0	1	1	1	1	1	1	0	1
ID346	1	0	1	1	1	1	0	0	1	1	0	1
ID347	1	1	1	1	1	1	1	0	1	1	0	1
ID348	1	1	1	1	1	1	1	0	1	1	0	1
ID349	1	1	1	1	1	1	1	1	1	1	1	1
ID350	0	0	1	1	1	0	0	0	1	0	0	0
ID351	1	1	1	1	1	1	1	1	1	1	1	1
ID352	1	1	1	1	1	0	1	0	0	1	0	1
ID353	0	0	1	1	1	1	1	1	1	1	0	1
ID354	0	0	1	1	1	0	1	0	1	1	0	0
ID355	0	1	1	1	1	1	1	1	1	1	0	1
ID356	0	0	1	1	1	0	0	0	1	1	0	0
ID357	0	0	1	1	0	1	1	0	1	1	0	0
ID358	1	1	1	1	1	1	0	0	1	0	0	1
ID359	1	1	1	1	0	1	1	1	1	1	0	1
ID360	0	0	1	1	1	0	1	0	0	0	0	0
ID361	1	0	1	1	1	1	0	0	0	1	0	1
ID362	0	0	0	0	1	1	0	0	1	0	0	0
ID363	0	0	1	1	1	0	0	0	1	0	0	1
ID364	0	0	1	1	0	0	0	0	0	0	0	0
ID365	1	0	1	1	1	1	1	1	1	1	0	1
ID366	0	0	1	1	1	1	0	0	0	0	0	1
ID367	1	0	1	1	1	1	0	1	1	1	0	0
ID368	1	1	1	1	1	0	1	0	1	1	0	1
ID369	0	0	0	1	0	0	0	0	0	0	0	0
ID370	0	1	1	1	1	1	1	1	1	1	0	1
ID371	1	1	1	1	1	1	1	1	1	1	0	1
ID372	1	1	1	1	1	1	1	0	1	1	0	0
ID373	0	1	1	1	0	1	1	0	1	1	0	1
ID374	1	1	1	1	1	1	1	1	1	1	0	1
ID375	1	1	1	1	1	1	1	0	1	1	1	1
ID376	0	1	1	1	1	1	1	1	1	1	0	1
ID377	1	1	0	1	1	1	1	0	1	1	0	1
ID378	1	1	1	1	1	1	1	0	1	1	0	1
ID379	1	0	0	1	1	1	1	1	1	1	0	0
ID380	0	0	1	1	0	0	0	0	1	1	0	0
ID381	0	0	1	1	1	0	0	0	0	1	0	1
ID382	0	0	1	1	1	1	1	1	1	1	1	1
ID383	0	1	1	1	1	1	0	1	1	1	0	1
ID384	1	1	0	1	1	1	1	0	1	1	0	0
ID385	0	0	1	1	1	0	1	0	1	0	0	0
ID386	0	0	1	0	1	0	1	0	0	0	0	0
ID387	0	0	1	1	1	0	1	0	1	0	0	1
ID388	1	0	1	0	0	0	1	0	0	0	0	0
ID389	1	1	1	1	1	0	1	0	1	1	0	0
ID390	1	1	1	1	0	1	0	0	1	1	0	0
ID391	0	1	1	1	1	1	1	1	0	1	0	1
ID392	0	0	0	1	0	0	0	0	1	1	0	1
ID393	0	1	0	1	1	1	1	0	0	1	0	0
ID394	1	1	1	1	0	1	1	0	1	1	0	1
ID395	1	0	1	1	1	0	0	0	1	0	0	0
ID396	1	1	1	1	1	0	1	0	1	1	0	1
ID397	1	1	1	1	1	1	1	0	1	1	0	1
ID398	0	1	1	1	1	0	0	0	1	0	0	1
ID399	1	1	1	1	1	1	1	0	1	1	0	1
ID400	0	0	1	1	1	0	1	0	1	0	0	1
ID401	0	1	1	1	1	1	0	0	0	1	0	0
ID402	0	1	1	1	0	1	1	0	1	1	1	1
ID403	1	1	1	1	1	1	1	1	1	1	0	1
ID404	0	0	1	1	1	1	0	0	0	0	0	0
ID405	1	0	1	1	1	0	1	0	1	1	0	0
ID406	1	0	1	0	0	1	1	1	1	1	1	1
ID407	0	1	1	1	1	0	1	0	0	0	0	0
ID408	1	0	1	1	1	1	1	0	1	1	0	1
ID409	1	1	1	1	1	1	1	0	1	1	0	1
ID410	1	1	1	1	1	0	1	0	1	1	0	1
ID411	1	1	1	1	1	1	1	0	1	1	0	1
ID412	1	1	1	1	1	1	1	1	1	1	1	1
ID413	1	0	1	1	1	1	1	0	0	1	0	1
ID414	0	1	1	1	1	1	1	0	1	1	0	1
ID415	0	1	1	1	1	0	1	0	1	1	0	1
ID416	0	0	0	1	1	1	1	1	1	1	0	1
ID417	1	1	0	1	1	1	1	1	1	1	0	1
ID418	1	0	1	1	1	1	1	0	0	1	0	0
ID419	0	1	0	1	1	0	1	0	1	1	0	0
ID420	0	0	1	1	1	1	1	0	1	0	0	0
ID421	0	0	1	1	1	0	1	0	0	0	0	0
ID422	0	0	1	1	0	1	1	0	1	1	0	0
ID423	1	0	1	1	1	0	0	0	1	1	0	1
ID424	0	0	1	0	1	0	1	0	1	0	0	1
ID425	1	1	0	1	1	1	1	1	1	1	0	1
ID426	0	0	1	0	0	1	1	0	0	1	0	1
ID427	0	0	1	1	1	1	1	0	1	1	0	1
ID428	0	0	1	1	1	0	0	0	0	0	0	0
ID429	0	1	1	1	0	1	1	0	1	1	0	1
ID430	0	0	1	1	1	0	1	0	0	1	0	1
ID431	1	0	1	0	1	1	1	1	1	1	0	0
ID432	1	0	1	1	1	1	1	1	1	1	0	0
ID433	1	1	1	1	1	1	1	1	1	1	0	0
ID434	1	0	1	1	0	0	1	0	1	1	0	1
ID435	0	0	0	1	1	1	1	0	1	1	0	0
ID436	0	0	1	0	1	0	1	0	0	0	0	0
ID437	1	0	1	1	1	1	0	0	1	0	0	0
ID438	1	1	1	1	1	1	1	1	1	1	0	1
ID439	0	0	1	0	1	0	0	0	0	0	0	0
ID440	0	1	1	1	1	0	0	0	0	1	0	1
ID441	1	1	1	1	1	1	1	1	1	1	0	1
ID442	0	0	1	1	1	1	0	0	1	0	0	0
ID443	0	1	1	1	1	0	0	0	1	1	0	1
ID444	1	1	1	1	1	0	1	1	1	1	0	1
ID445	1	1	1	1	0	1	0	0	0	1	0	0
ID446	1	1	1	1	1	0	0	1	1	1	0	1
ID447	0	1	1	1	1	1	1	1	0	0	0	0
ID448	0	0	1	1	1	0	1	0	1	0	0	0
ID449	0	1	1	0	1	0	0	0	0	0	0	0
ID450	0	1	0	1	1	1	1	0	1	1	0	1
ID451	0	0	1	1	1	1	1	1	1	1	0	1
ID452	1	1	1	1	1	1	1	1	1	1	0	1
ID453	0	0	1	1	1	1	1	0	1	1	0	0
ID454	0	1	1	1	1	1	1	0	0	1	1	1
ID455	1	1	0	1	1	1	1	0	1	1	0	1
ID456	1	1	1	1	1	1	1	1	1	1	0	1
ID457	0	1	1	1	1	1	1	1	1	1	1	1
ID458	1	1	1	1	1	1	1	0	1	1	0	1
ID459	1	1	1	1	1	1	1	0	0	1	0	0
ID460	1	1	1	1	1	1	1	0	1	1	1	1
ID461	1	0	1	1	1	1	1	0	1	1	0	1
ID462	0	0	1	1	1	1	1	0	0	1	0	0
ID463	1	0	1	1	1	1	1	1	0	1	0	1
ID464	0	1	1	1	1	1	1	1	1	1	0	1
ID465	1	1	1	1	1	1	1	1	1	1	0	1
ID466	0	1	1	0	1	1	1	0	1	1	0	1
ID467	0	1	1	1	1	1	1	1	0	1	1	1
ID468	1	1	1	1	1	1	1	0	1	1	0	0
ID469	1	0	1	1	0	0	1	1	0	1	0	0
ID470	0	1	1	1	1	1	1	0	0	1	0	0
ID471	1	1	1	1	1	1	1	1	1	1	0	1
ID472	0	0	1	1	0	1	1	0	1	1	0	0
ID473	1	1	1	1	1	1	1	0	1	1	0	1
ID474	1	0	1	1	1	1	0	1	0	1	0	1
ID475	1	1	1	1	1	1	1	0	1	1	0	1
ID476	1	1	1	1	1	1	1	1	1	1	0	1
ID477	1	1	1	1	1	1	1	0	1	1	0	0
ID478	1	0	1	1	1	1	1	0	1	1	1	1
ID479	1	1	1	1	1	1	1	0	1	1	0	1
ID480	0	1	1	1	1	1	0	0	1	1	0	1
ID481	0	1	1	0	1	1	1	0	0	1	0	1
ID482	1	1	1	1	1	1	1	1	1	1	0	1
ID483	1	0	1	1	1	0	1	0	0	1	0	0
ID484	0	1	1	1	1	1	1	0	1	0	0	1
ID485	1	1	1	1	1	1	1	0	1	1	1	1
ID486	0	0	1	1	1	1	1	0	1	0	0	1
ID487	0	1	1	1	0	1	1	0	1	1	0	1
ID488	1	0	1	1	1	1	1	0	1	1	0	0
ID489	1	1	1	1	1	1	1	1	1	1	0	1
ID490	1	1	1	1	1	1	1	1	1	1	0	1
ID491	0	1	1	1	1	1	1	1	1	1	0	1
ID492	1	1	1	1	1	1	1	1	1	1	0	1
ID493	1	0	1	1	0	1	0	0	1	1	0	1
ID494	1	1	1	1	1	1	1	0	1	1	0	1
ID495	1	1	0	1	1	1	1	1	1	1	1	1
ID496	1	1	1	1	1	1	1	1	1	1	1	1
ID497	0	1	0	1	1	0	1	1	1	1	0	1
ID498	0	0	1	1	1	1	1	1	1	1	0	1
ID499	0	0	0	1	1	1	1	1	1	1	0	0
ID500	1	1	1	1	1	1	1	0	1	1	0	1
ID501	1	0	1	1	1	1	1	0	1	1	1	1
ID502	1	1	1	1	1	1	1	0	1	1	1	0
ID503	1	1	1	1	1	1	1	0	1	1	1	1
ID504	1	1	1	1	1	1	1	1	1	1	0	1
ID505	1	1	1	1	1	1	1	1	1	1	0	0
ID506	1	1	1	1	1	1	1	1	1	1	0	1
ID507	0	0	1	1	1	1	1	1	1	1	0	1
ID508	1	1	1	1	1	1	1	0	1	1	0	1
ID509	0	0	1	1	1	1	1	0	1	0	0	0
ID510	1	1	1	1	1	1	1	0	1	1	0	1
ID511	0	1	1	1	1	1	0	0	1	1	0	0
ID512	1	1	1	1	1	1	1	1	1	1	1	1
ID513	1	1	1	1	1	1	1	1	1	1	0	1
ID514	1	1	0	1	1	1	1	0	1	1	0	0
ID515	0	0	1	1	1	1	0	0	1	0	0	1
ID516	1	1	1	1	1	1	1	1	1	1	0	1
ID517	1	1	1	1	1	1	1	1	1	1	0	1
ID518	0	1	1	1	1	1	1	0	0	1	0	1
ID519	0	1	1	1	1	1	1	1	1	1	0	0
ID520	0	1	1	1	1	1	0	1	1	1	0	1
ID521	1	1	1	1	1	1	1	1	1	1	1	1
ID522	1	1	1	1	1	1	1	1	1	1	0	1
ID523	0	1	1	1	1	1	1	1	1	1	0	1
ID524	1	1	1	1	1	1	1	1	1	1	1	1
ID525	1	1	1	0	1	1	1	1	1	1	0	1
ID526	0	1	1	1	1	1	1	1	1	1	1	1
ID527	1	1	1	1	1	1	1	0	1	1	0	1
ID528	1	1	1	1	1	1	1	1	1	1	0	1
ID529	1	1	1	1	1	1	1	0	1	1	0	1
ID530	1	1	1	1	1	1	1	1	1	1	0	1
ID531	0	0	1	1	1	0	0	0	0	0	0	1
ID532	1	0	1	1	1	1	1	1	1	0	0	1
ID533	1	1	1	1	1	1	1	1	1	1	0	1
ID534	0	0	0	1	1	0	1	0	1	1	0	0
ID535	1	1	1	1	1	0	1	0	1	1	0	1
ID536	0	1	1	1	1	1	1	1	1	0	0	1
ID537	1	0	1	1	0	1	1	0	1	1	0	0
ID538	0	0	1	1	1	1	1	0	1	0	0	1
ID539	1	1	0	1	1	1	1	1	1	1	0	1
ID540	1	1	1	0	1	1	1	0	1	1	1	0
ID541	1	1	1	1	1	1	1	0	1	1	0	1
ID542	0	0	1	1	1	0	1	0	1	1	0	0
ID543	1	0	1	0	1	1	0	0	1	1	0	1
ID544	0	0	1	1	1	0	1	1	1	1	0	0
ID545	0	1	1	1	1	1	1	0	1	1	0	1
ID546	0	1	1	1	1	1	1	0	1	1	1	1
ID547	1	1	1	1	1	1	1	0	1	1	0	1
ID548	1	1	1	1	1	0	1	0	1	1	0	1
ID549	1	1	1	1	1	1	1	1	1	1	1	1
ID550	1	1	1	1	1	1	1	0	1	1	0	1
ID551	1	1	1	1	1	1	1	0	1	0	0	1
ID552	0	0	0	1	1	1	0	0	1	0	0	0
ID553	1	1	1	1	1	1	1	1	1	1	0	1
ID554	1	0	1	1	1	0	0	0	0	1	0	1
ID555	1	1	1	1	0	1	1	1	1	1	0	1
ID556	0	0	1	1	1	1	1	0	1	0	0	1
ID557	1	0	1	1	1	1	1	0	1	1	0	1
ID558	1	0	1	1	0	1	0	0	1	1	0	0
ID559	1	1	1	1	1	1	1	1	1	1	0	1
ID560	0	0	0	0	1	0	0	0	0	1	0	1
ID561	0	0	1	1	1	1	0	0	0	0	0	0
ID562	0	1	1	1	1	1	1	1	1	1	0	0
ID563	0	1	1	1	1	1	1	0	1	0	0	0
ID564	0	0	0	1	1	0	0	0	0	0	0	0
ID565	0	1	1	1	1	0	1	0	1	1	0	0
ID566	0	0	0	1	1	1	1	0	0	0	0	0
ID567	1	0	1	1	1	0	1	0	1	1	0	0
ID568	0	0	1	0	1	0	0	0	0	0	0	0
ID569	1	0	1	1	1	0	1	0	0	0	0	0
ID570	0	0	1	1	1	0	0	0	0	0	0	0
ID571	1	1	1	1	1	1	1	0	1	1	0	0
ID572	0	1	1	1	1	1	1	0	0	1	0	0
ID573	0	1	1	1	1	1	1	1	1	1	0	1
ID574	1	1	1	1	1	1	1	1	1	1	0	1
ID575	1	1	1	1	1	1	1	1	1	1	0	1
ID576	1	1	1	1	1	1	1	1	1	1	1	1
ID577	1	1	1	1	1	1	1	0	1	1	1	1
ID578	1	1	1	1	1	1	1	1	1	1	1	1
ID579	1	1	1	1	1	1	1	1	1	1	1	1
ID580	1	0	1	1	1	0	1	0	0	0	0	0
ID581	0	0	0	0	0	0	0	0	0	0	0	0
ID582	0	0	1	1	1	0	0	0	0	1	0	0
ID583	0	0	0	1	0	0	1	0	0	1	0	1
ID584	0	0	1	1	1	1	1	0	1	0	0	1
ID585	0	0	1	0	1	1	0	0	1	0	0	0
ID586	0	0	1	1	1	0	0	0	1	1	0	0
ID587	0	1	1	0	1	1	1	0	1	1	0	1
ID588	0	1	1	1	1	1	1	0	1	1	0	0
ID589	0	0	1	1	1	1	0	1	1	1	0	1
ID590	1	0	0	1	1	1	1	0	1	1	0	0
ID591	0	0	1	1	1	0	0	0	0	0	0	0
ID592	0	0	0	1	0	1	0	0	0	0	0	0
ID593	0	0	1	1	0	1	0	0	0	0	0	0
ID594	0	0	0	1	1	0	0	0	1	1	0	1
ID595	0	0	1	1	1	0	0	0	0	0	0	1
ID596	0	0	1	1	1	1	1	0	1	1	0	1
ID597	1	0	1	1	1	1	1	0	0	1	0	0
ID598	0	0	1	1	1	0	0	0	1	0	0	0
ID599	0	0	0	1	1	0	1	0	1	0	0	0
ID600	0	1	1	1	1	1	0	0	0	1	0	0
ID601	1	1	1	1	1	1	1	0	1	1	1	1
ID602	1	1	1	1	1	1	1	1	1	1	1	1
ID603	1	1	1	1	1	1	1	1	1	1	0	1
ID604	0	1	1	0	1	1	1	0	0	1	0	1
ID605	0	1	1	1	1	1	1	0	1	1	0	1
ID606	0	1	1	1	1	1	1	1	1	1	0	1
ID607	1	1	1	1	1	1	1	1	1	0	0	1
ID608	1	1	1	0	1	1	1	1	1	1	1	1
ID609	1	1	1	1	1	1	1	1	1	1	0	1
ID610	1	0	1	1	0	1	1	1	1	1	0	1
ID611	0	0	1	1	1	1	0	1	1	1	0	1
ID612	0	1	1	1	1	1	1	0	1	1	0	1
ID613	1	1	1	1	0	1	1	0	1	1	1	0
ID614	1	0	1	1	0	1	1	0	1	1	0	1
ID615	1	1	1	1	1	1	1	1	1	1	0	0
ID616	1	1	1	1	1	1	1	1	1	1	0	1
ID617	0	1	1	1	1	1	1	0	0	1	0	0
ID618	1	0	1	1	1	1	1	1	0	1	0	0
ID619	0	0	1	1	1	1	1	0	1	1	0	1
ID620	1	1	1	1	0	1	1	0	0	1	0	0
ID621	1	0	1	1	1	1	1	0	1	1	0	1
ID622	0	0	1	1	1	0	1	0	0	0	0	0
ID623	1	1	1	1	0	0	0	1	1	1	0	1
ID624	1	1	1	1	1	1	1	1	1	1	1	1
ID625	1	1	1	1	1	1	1	1	1	1	0	1
ID626	0	1	1	1	1	1	1	0	1	1	0	0
ID627	1	1	1	1	1	1	1	0	1	1	0	1
ID628	1	1	1	1	1	1	1	1	1	1	0	1
ID629	0	1	1	1	1	1	1	0	0	1	0	1
ID630	1	1	1	1	1	1	1	1	1	1	0	1
ID631	1	1	1	1	1	1	1	1	1	1	1	1
ID632	1	1	1	1	1	1	1	1	1	1	1	1
ID633	1	1	1	1	1	1	1	1	1	1	0	1
ID634	1	1	0	1	1	1	1	1	1	1	0	1
ID635	0	1	1	1	1	1	1	1	1	1	0	1
ID636	1	1	0	1	1	1	1	1	1	1	0	1
ID637	1	1	1	1	0	0	1	1	1	1	0	1
ID638	1	1	1	1	1	1	1	1	1	1	1	1
ID639	1	1	1	1	1	0	1	1	1	0	0	1
ID640	0	1	1	1	1	1	1	1	1	1	0	1
ID641	1	1	1	1	1	1	1	0	1	1	0	0
ID642	1	1	1	1	1	1	1	1	1	1	1	1
ID643	0	0	0	1	0	0	0	0	0	1	0	0
ID644	1	1	1	1	1	1	1	1	1	1	0	1
ID645	1	1	1	1	1	1	1	0	1	1	0	1
ID646	0	1	1	1	1	1	1	1	1	1	0	1
ID647	1	1	1	1	1	0	1	0	1	1	0	0
ID648	0	0	0	1	1	0	1	1	1	1	0	1
ID649	1	1	1	1	1	1	0	1	1	1	0	1
ID650	1	0	1	1	0	0	0	0	0	1	0	0
ID651	1	1	1	1	1	0	1	0	1	1	0	1
ID652	1	0	1	1	1	1	1	0	1	1	0	1
ID653	1	1	1	1	1	1	1	1	1	1	0	1
ID654	0	0	1	1	1	1	0	0	1	1	0	1
ID655	1	1	1	1	1	1	1	0	1	1	0	1
ID656	0	1	1	1	1	0	1	0	1	1	0	0
ID657	0	1	0	1	1	0	1	0	1	1	1	0
ID658	1	1	1	1	1	1	1	0	1	1	0	1
ID659	1	1	1	1	1	0	1	0	0	1	0	1
ID660	1	1	1	1	1	1	0	1	1	1	0	0
ID661	1	0	1	1	1	1	0	1	1	1	0	0
ID662	0	0	1	1	1	1	0	0	1	1	0	1
ID663	1	1	1	1	0	0	1	1	1	1	0	1
ID664	0	0	1	1	1	1	1	0	1	1	0	0
ID665	1	0	1	1	1	0	0	0	0	1	0	0
ID666	0	0	1	1	1	0	1	0	0	1	0	0
ID667	0	0	1	1	1	0	1	0	1	1	0	1
ID668	0	1	1	1	1	1	0	1	1	1	0	0
ID669	0	1	0	0	1	1	1	1	1	1	0	1
ID670	0	0	0	0	0	0	0	0	0	0	0	0
ID671	1	1	1	1	1	1	1	1	1	1	0	1
ID672	1	0	1	0	0	0	1	0	0	0	0	0
ID673	1	1	0	1	1	1	1	0	1	1	0	0
ID674	0	0	1	1	1	0	1	0	1	0	0	0
ID675	1	1	1	1	1	1	1	1	1	1	0	0
ID676	0	0	1	1	1	0	1	0	1	1	0	1
ID677	0	1	0	0	1	0	1	0	0	1	0	0
ID678	1	1	1	1	1	1	1	1	1	1	0	0
ID679	0	0	1	1	1	0	0	0	0	1	0	0
ID680	0	0	0	0	0	0	1	0	1	0	0	1
ID681	0	0	0	1	1	0	0	0	1	0	0	0
ID682	0	0	1	1	1	0	0	0	0	0	0	0
ID683	1	0	1	0	1	1	0	1	1	1	0	0
ID684	0	0	0	1	0	1	0	0	0	0	0	0
ID685	0	0	1	1	1	1	0	0	0	0	0	0
ID686	0	0	1	1	1	0	1	0	0	0	0	0
ID687	1	1	1	1	1	1	0	1	1	1	1	1
ID688	0	0	1	1	0	1	1	0	1	0	0	0
ID689	0	0	0	1	0	1	1	0	0	0	0	0
ID690	0	0	1	0	0	0	0	0	1	0	0	0
ID691	0	0	0	1	1	0	1	0	1	1	0	0
ID692	1	0	0	1	1	1	1	0	1	1	0	0
ID693	0	1	1	1	1	1	1	0	0	1	0	0
ID694	0	1	1	1	1	1	1	0	1	1	0	0
ID695	1	1	1	1	1	1	0	0	1	1	0	1
ID696	0	0	1	1	1	0	0	0	1	0	0	0
ID697	1	0	1	1	1	0	0	0	1	1	0	0
ID698	0	0	1	1	1	1	0	0	1	0	0	0
ID699	0	0	1	1	1	0	0	0	1	1	0	0
ID700	0	1	1	1	1	1	1	0	1	1	0	1
ID701	0	1	0	1	1	1	1	1	1	1	0	1
ID702	0	1	1	1	1	0	1	1	1	1	0	1
ID703	0	0	1	1	1	0	0	0	0	1	0	1
ID704	0	0	1	1	0	0	0	0	1	0	0	0
ID705	0	0	1	0	0	0	0	0	1	0	0	1
ID706	0	0	1	1	1	1	0	0	0	1	0	1
ID707	0	0	1	0	1	1	0	0	0	0	0	0
ID708	1	1	1	1	1	1	1	1	1	1	0	1
ID709	1	0	0	1	1	1	1	0	1	0	0	1
ID710	1	1	1	1	1	1	1	1	1	1	0	1
ID711	0	1	1	1	1	1	1	0	1	1	0	1
ID712	1	1	1	1	1	1	1	0	1	1	1	1
ID713	0	1	1	1	1	1	1	0	1	1	0	0
ID714	1	1	1	1	1	1	1	0	1	1	0	1
ID715	1	1	1	1	1	1	1	0	1	1	1	1
ID716	1	1	1	1	1	1	1	1	1	1	1	0
ID717	1	1	1	1	1	1	1	1	1	1	0	1
ID718	0	1	1	1	1	1	1	0	1	1	1	1
ID719	1	1	1	1	1	1	1	1	1	1	0	0
ID720	1	1	1	1	1	1	1	0	1	1	1	1
ID721	1	1	1	1	1	1	1	1	1	1	0	1
ID722	1	0	1	1	1	1	1	0	0	0	1	1
ID723	1	1	1	1	1	1	1	0	1	1	0	1
ID724	1	1	1	1	1	1	1	1	1	1	0	1
ID725	0	0	1	1	1	1	0	0	1	1	0	1
ID726	1	1	1	1	1	0	0	0	1	1	0	1
ID727	0	1	1	1	1	1	1	1	1	1	0	1
ID728	0	0	1	1	1	1	1	0	1	1	1	1
ID729	1	1	1	1	1	1	1	0	1	1	0	1
ID730	1	1	1	1	1	1	1	0	1	1	0	1
ID731	0	1	1	1	0	1	1	0	1	1	0	1
ID732	1	1	0	1	1	1	1	0	1	1	0	1
ID733	1	1	1	1	1	1	1	0	1	0	0	1
ID734	1	1	1	1	1	1	1	0	1	1	0	1
ID735	1	0	1	1	1	0	1	0	1	0	0	1
ID736	1	0	1	1	1	1	1	0	1	1	0	1
ID737	0	0	1	1	1	1	1	0	0	1	0	1
ID738	1	0	1	1	1	0	0	0	1	1	0	0
ID739	1	0	1	1	1	1	1	0	1	1	0	0
ID740	1	1	1	1	1	1	1	0	1	1	1	1
ID741	1	0	1	1	1	1	1	1	1	1	0	1
ID742	1	1	1	1	1	1	1	1	1	1	0	0
ID743	0	0	1	1	1	1	1	0	1	0	0	1
ID744	0	1	0	1	0	0	0	0	1	0	0	0
ID745	1	0	1	1	1	1	1	1	1	1	0	1
ID746	1	1	1	1	1	1	1	1	1	1	0	1
ID747	1	1	1	1	1	1	1	0	0	0	0	0
ID748	0	1	1	1	1	1	1	0	1	1	0	1
ID749	1	1	1	1	1	1	1	1	1	1	0	0
ID750	0	0	1	1	1	1	1	1	1	1	0	1
ID751	0	0	1	1	1	1	1	1	1	1	1	1
ID752	0	1	1	1	1	1	1	1	1	1	1	0
ID753	0	1	0	1	1	1	1	1	1	1	0	1
ID754	1	0	1	1	1	1	1	1	1	1	0	1
ID755	1	0	0	1	1	0	1	0	1	0	0	0
ID756	0	0	1	1	1	1	1	0	1	1	0	0
ID757	0	1	1	1	0	1	0	0	1	0	0	1
ID758	1	1	1	1	1	1	1	1	1	1	0	0
ID759	1	1	1	1	1	1	1	1	1	1	1	1
ID760	0	1	1	0	1	1	0	0	0	1	0	0
ID761	0	0	0	1	1	1	0	0	0	0	0	1
ID762	0	1	1	1	1	0	1	0	1	1	0	0
ID763	0	1	1	1	1	1	1	1	1	1	0	1
ID764	0	0	1	1	1	0	0	0	0	0	0	1
ID765	0	0	0	1	1	0	0	0	1	0	0	0
ID766	0	0	1	1	0	0	1	0	1	0	0	0
ID767	0	0	1	0	1	1	1	0	0	0	0	0
ID768	1	1	1	0	1	1	1	0	0	0	0	1
ID769	0	0	1	1	0	0	1	0	0	0	0	1
ID770	0	1	1	1	1	1	0	0	1	1	0	0
ID771	0	0	1	1	1	0	1	0	0	1	0	0
ID772	1	0	0	1	1	1	1	0	1	1	0	0
ID773	1	1	1	1	1	1	1	1	1	1	0	1
ID774	0	1	1	0	0	1	1	0	1	1	0	1
ID775	0	0	0	1	1	1	0	1	1	1	0	0
ID776	1	1	1	1	1	1	1	1	1	1	0	0
ID777	1	0	1	1	1	0	1	1	1	0	0	0
ID778	0	0	1	1	1	0	1	0	1	1	0	0
ID779	0	0	0	0	1	1	0	0	0	0	0	0
ID780	1	1	1	1	1	1	0	0	1	1	0	1
ID781	1	0	1	0	1	1	1	0	1	1	0	1
ID782	0	1	1	1	1	0	1	1	1	1	0	0
ID783	0	0	1	1	1	0	1	0	1	1	0	1
ID784	0	0	1	1	1	1	1	0	1	1	0	0
ID785	0	0	1	1	1	0	0	0	1	1	0	0
ID786	0	1	1	1	1	1	1	1	1	1	1	1
ID787	1	1	0	1	1	1	0	0	1	0	0	1
ID788	1	0	1	1	1	1	1	0	1	1	0	1
ID789	0	1	1	1	1	0	1	0	1	1	0	0
ID790	1	1	1	1	1	1	0	0	1	1	0	0
ID791	0	0	1	1	1	1	0	0	0	0	0	0
ID792	0	0	1	1	1	0	1	0	1	1	0	0
ID793	1	0	1	1	1	0	1	0	1	1	0	0
ID794	0	0	0	0	0	0	1	0	1	1	0	0
ID795	1	1	1	1	1	1	1	0	1	1	1	1
ID796	0	1	1	1	1	1	1	0	1	1	1	1
ID797	0	0	1	0	1	1	0	0	0	0	0	0
ID798	1	1	1	1	1	1	1	0	1	1	0	1
ID799	1	1	1	1	1	0	1	0	1	0	0	1
ID800	1	1	1	0	1	1	1	1	1	1	0	1
ID801	0	0	1	1	1	1	0	0	0	0	0	1
ID802	0	1	1	1	1	0	0	0	0	1	0	0
ID803	0	0	1	1	1	1	1	0	0	0	0	0
ID804	0	0	1	1	1	1	0	0	1	0	0	0
ID805	0	0	0	1	1	1	0	0	1	0	0	1
ID806	0	0	1	0	1	1	0	0	1	1	0	1
ID807	0	0	1	1	1	0	1	0	0	0	0	1
ID808	0	0	1	1	1	1	1	0	1	1	0	1
ID809	0	1	1	1	1	1	1	0	1	1	0	0
ID810	0	0	1	1	1	0	1	0	0	0	0	0
ID811	1	0	1	1	1	0	1	0	0	0	0	0
ID812	0	0	1	1	1	0	1	0	0	0	0	1
ID813	1	1	1	1	1	1	1	0	1	1	0	1
ID814	1	1	1	1	1	1	1	1	1	1	0	1
ID815	1	1	1	0	1	1	0	0	1	1	0	1
ID816	1	1	1	1	1	1	1	1	1	1	0	1
ID817	0	0	1	1	1	0	1	0	0	1	0	0
ID818	0	1	1	1	1	1	1	0	1	1	0	0
ID819	0	0	0	1	1	0	0	0	0	1	0	1
ID820	1	0	1	1	1	1	0	1	1	1	0	1
ID821	1	0	1	1	1	1	1	1	1	1	0	1
ID822	0	1	1	1	1	1	1	0	0	1	0	0
ID823	1	1	1	1	1	1	1	1	1	0	1	1
ID824	1	0	1	1	1	1	1	0	1	1	0	1
ID825	1	1	1	1	1	0	1	0	1	1	0	1
ID826	1	1	1	1	1	1	1	1	1	1	0	1
ID827	1	0	1	1	1	1	1	1	1	1	0	0
ID828	0	1	0	1	1	1	1	0	1	1	0	1
ID829	1	0	1	1	1	1	1	1	1	1	0	1
ID830	1	0	1	1	1	1	1	0	1	0	0	1
ID831	0	1	1	1	1	1	1	0	1	1	1	1
ID832	1	1	0	1	1	1	1	1	1	1	0	1
ID833	0	1	1	1	0	0	1	0	0	0	0	0
ID834	0	0	1	0	1	0	0	0	1	1	0	1
ID835	0	0	0	1	1	1	0	0	0	1	0	1
ID836	1	0	0	1	1	1	1	0	1	0	0	0
ID837	1	1	1	1	1	0	0	0	1	1	0	0
ID838	1	1	1	1	1	1	1	0	1	1	0	0
ID839	1	1	1	1	1	1	1	1	1	1	0	1
ID840	0	0	0	1	1	0	1	0	1	0	0	0
ID841	0	0	1	0	1	1	1	0	1	1	0	0
ID842	1	0	1	1	1	1	1	0	1	1	0	1
ID843	1	0	1	1	1	1	1	0	1	1	0	1
ID844	1	0	1	1	1	0	1	1	1	1	0	1
ID845	0	1	1	1	1	0	1	1	1	1	0	1
ID846	1	1	1	1	1	1	1	0	1	1	1	1
ID847	1	1	1	1	1	1	1	0	1	1	0	1
ID848	0	1	1	1	1	1	1	1	1	1	0	1
ID849	1	1	0	1	1	1	1	1	1	1	1	1
ID850	0	0	1	1	1	1	1	0	1	1	0	1
ID851	0	1	1	1	1	1	0	0	1	1	0	1
ID852	1	0	0	1	1	1	1	0	1	1	0	0
ID853	1	1	0	1	1	1	1	0	1	1	0	1
ID854	1	1	1	1	1	1	1	1	1	1	0	0
ID855	1	1	1	1	1	1	1	1	1	1	0	1
ID856	0	0	1	0	1	0	0	0	0	0	0	0
ID857	1	1	0	1	1	1	1	1	1	1	0	1
ID858	0	0	1	0	1	0	0	0	1	1	0	0
ID859	0	0	1	1	1	1	0	1	1	1	0	1
ID860	1	1	1	1	1	1	1	1	1	1	0	1
ID861	1	1	1	0	1	1	1	1	1	1	0	1
ID862	1	1	1	1	1	1	1	0	1	0	0	1
ID863	1	0	1	0	1	1	0	1	1	1	1	1
ID864	0	0	1	1	1	1	1	0	0	1	0	1
ID865	1	1	1	1	1	1	1	0	1	1	0	1
ID866	1	1	1	1	1	1	1	1	1	1	0	1
ID867	1	1	1	1	1	1	1	1	1	0	0	0
ID868	1	1	1	1	1	1	1	0	1	1	0	1
ID869	1	1	1	1	1	1	1	1	0	1	0	1
ID870	0	1	1	1	1	1	1	0	0	1	0	0
ID871	1	0	1	1	1	0	1	0	1	1	0	0
ID872	1	1	1	0	1	1	1	0	1	1	1	0
ID873	1	1	1	1	1	1	0	0	1	1	0	1
ID874	1	1	1	1	1	1	1	1	1	1	0	1
ID875	1	0	1	1	1	1	0	0	1	0	0	1
ID876	0	0	0	1	0	0	1	0	1	1	0	1
ID877	0	0	1	0	1	0	0	1	1	1	0	0
ID878	1	0	1	1	1	1	1	0	1	1	0	1
ID879	0	0	1	1	1	0	0	0	1	1	0	0
ID880	0	0	1	1	1	0	1	0	1	0	0	0
ID881	1	0	1	1	1	0	0	0	1	0	0	1
ID882	0	1	1	1	1	1	1	1	1	1	0	1
ID883	0	1	1	1	1	1	1	0	1	1	0	1
ID884	1	1	1	1	1	1	1	0	1	1	0	1
ID885	1	0	1	1	1	1	1	1	1	0	0	0
ID886	1	1	1	1	1	1	1	0	1	1	0	1
ID887	1	0	1	1	1	0	1	1	1	1	0	1
ID888	0	0	1	1	1	1	1	1	1	1	0	1
ID889	1	1	1	1	1	1	1	1	1	1	1	1
ID890	1	0	1	1	1	1	1	1	1	0	0	0
ID891	1	1	1	1	1	1	1	0	1	1	1	1
ID892	0	0	1	1	1	0	1	1	0	1	0	0
ID893	0	1	1	1	1	1	1	0	1	0	0	1
ID894	1	1	1	1	1	1	1	0	1	1	0	1
ID895	1	1	1	1	1	1	1	1	0	1	0	1
ID896	1	1	1	0	1	1	0	1	1	1	0	1
ID897	1	1	1	1	1	1	1	0	1	1	0	1
ID898	1	1	1	1	1	1	1	0	1	1	1	0
ID899	1	1	1	1	1	1	1	0	1	1	0	0
ID900	1	0	1	1	1	0	0	0	1	1	0	1
ID901	1	1	1	0	0	0	0	1	1	1	0	1
ID902	1	1	1	1	1	0	1	0	0	1	1	1
ID903	1	1	0	1	1	1	1	1	1	1	0	1
ID904	0	0	1	1	1	1	0	0	1	1	0	1
ID905	1	1	1	1	1	1	1	1	0	1	0	0
ID906	1	1	1	1	1	1	1	1	1	1	0	0
ID907	0	0	1	1	1	1	1	0	1	1	0	0
ID908	1	1	1	1	1	1	1	0	1	1	0	1
ID909	1	0	0	1	1	1	0	0	1	1	0	0
ID910	0	0	0	1	1	0	0	0	0	1	0	0
ID911	0	0	1	1	1	0	1	0	0	1	0	0
ID912	0	0	0	1	1	1	0	0	1	1	0	0
ID913	1	1	1	1	1	1	1	0	1	1	0	1
ID914	1	1	1	1	1	1	1	1	1	1	0	1
ID915	0	0	1	1	1	1	1	0	1	1	0	0
ID916	1	0	1	1	0	1	1	0	1	1	0	1
ID917	0	0	1	1	1	1	1	1	1	1	0	1
ID918	1	1	1	0	1	1	1	1	1	1	0	1
ID919	1	1	1	1	1	1	1	0	1	1	0	1
ID920	1	0	1	1	0	0	1	0	0	1	0	0
ID921	1	1	1	1	1	1	1	0	1	1	1	1
ID922	0	0	1	1	1	1	1	0	1	1	0	1
ID923	1	0	1	1	1	1	1	0	1	1	0	1
ID924	1	1	1	1	1	1	1	0	1	0	0	0
ID925	1	1	1	0	1	0	1	1	1	1	0	1
ID926	0	1	1	1	1	1	1	0	1	1	0	1
ID927	0	1	1	1	1	1	1	0	1	1	1	1
ID928	1	1	1	1	1	1	1	1	1	1	0	1
ID929	1	1	0	1	1	0	0	0	1	1	0	1
ID930	1	1	1	1	1	1	1	0	1	1	0	1
ID931	1	0	1	1	1	0	0	0	1	1	0	1
ID932	1	1	1	1	1	1	1	1	0	1	0	1
ID933	1	0	1	1	1	1	1	0	1	1	0	1
ID934	1	1	1	1	1	1	1	1	1	1	0	1
ID935	1	1	1	1	1	0	1	0	1	1	0	0
ID936	0	1	1	1	1	1	1	1	1	1	0	1
ID937	1	1	1	1	1	1	1	0	0	1	0	1
ID938	0	0	1	1	1	1	0	0	1	1	0	1
ID939	1	0	0	1	0	1	0	1	1	1	0	1
ID940	1	1	1	1	0	1	1	1	1	1	0	1
ID941	0	0	1	1	1	1	1	1	1	0	0	1
ID942	1	0	1	1	1	1	1	1	1	1	1	1
ID943	1	0	0	1	1	1	1	1	1	1	0	1
ID944	1	1	1	1	1	1	1	1	1	1	0	1
ID945	1	1	0	1	1	1	1	1	1	1	0	1
ID946	1	1	1	1	1	0	1	0	1	1	0	0
ID947	1	1	0	1	1	1	1	1	1	1	0	0
ID948	1	1	1	1	1	1	1	0	1	1	1	0
ID949	1	1	1	1	1	1	1	0	1	1	1	1
ID950	1	1	1	1	1	1	1	1	1	1	0	1
ID951	1	1	1	1	1	1	1	1	1	1	0	1
ID952	1	1	1	1	1	1	1	1	1	1	1	0
ID953	0	0	0	1	1	0	0	0	0	1	0	1
ID954	1	0	1	1	1	1	1	0	1	1	0	1
ID955	1	0	0	1	1	1	0	1	1	1	0	1
ID956	0	0	1	1	0	1	1	0	1	1	0	1
ID957	0	0	0	1	1	1	1	0	1	1	0	1
ID958	0	0	0	1	0	0	0	0	0	0	0	0
ID959	1	1	1	1	1	1	1	1	1	1	0	1
ID960	0	0	1	1	1	0	1	0	1	1	0	1
ID961	1	1	1	1	1	1	0	1	1	1	0	1
ID962	0	0	1	1	0	1	0	0	0	1	0	1
ID963	0	0	1	0	0	1	0	0	1	0	0	0
ID964	1	0	1	1	0	1	1	0	1	1	1	0
ID965	0	1	1	1	1	0	0	0	0	1	0	0
ID966	0	0	1	0	1	0	0	0	1	0	0	0
ID967	0	0	0	0	1	1	1	0	0	0	0	1
ID968	0	1	1	1	1	1	1	1	1	1	0	1
ID969	1	1	1	1	1	1	1	0	1	1	0	1
ID970	1	0	1	1	1	1	1	1	1	1	0	1
ID971	1	0	0	1	1	1	0	1	1	1	0	1
ID972	0	1	1	1	1	0	1	0	1	1	0	0
ID973	1	1	1	1	1	1	1	0	1	1	0	1
ID974	1	1	1	1	1	0	1	0	1	1	0	0
ID975	0	1	1	1	1	1	1	1	1	1	0	0
ID976	1	1	1	1	1	1	1	1	1	1	0	1
ID977	1	1	1	1	1	1	1	1	1	1	0	1
ID978	0	0	1	1	1	1	1	0	1	0	0	1
ID979	1	0	1	1	1	0	0	1	0	1	0	0
ID980	1	1	1	1	1	1	0	0	1	1	0	0
ID981	1	1	1	1	1	0	1	0	0	1	0	0
ID982	1	1	1	1	1	1	1	0	1	1	0	1
ID983	0	0	1	1	0	1	1	0	0	0	0	0
ID984	0	0	1	0	1	0	0	0	0	0	0	0
ID985	0	0	0	0	0	0	0	0	0	0	0	0
ID986	1	0	1	1	1	1	1	0	0	1	0	0
ID987	0	0	1	1	1	0	1	1	1	1	0	1
ID988	1	1	1	1	1	1	1	0	1	1	0	0
ID989	1	1	1	0	0	1	1	0	1	1	0	0
ID990	1	0	1	1	1	0	1	1	1	1	1	0
ID991	1	0	1	1	1	1	1	1	1	1	0	1
ID992	0	0	1	0	1	1	1	0	0	0	0	1
ID993	1	0	1	1	1	0	0	0	0	1	0	0
ID994	1	0	1	1	1	1	0	0	1	1	0	0
ID995	1	1	1	1	1	1	1	1	1	1	0	1
ID996	1	0	1	1	1	1	1	1	0	1	0	0
ID997	1	0	1	1	1	1	1	1	0	0	0	1
ID998	0	0	1	1	1	0	0	0	1	1	0	1
ID999	1	1	1	1	1	0	1	0	0	1	0	0
ID1000	0	0	1	1	0	1	1	0	0	0	0	0
ID1001	0	0	1	1	1	1	0	0	0	0	0	0
ID1002	0	0	1	1	1	0	0	0	0	0	0	0
ID1003	0	0	1	1	1	0	0	0	1	0	0	1
ID1004	1	0	1	1	1	0	1	1	1	1	0	1
ID1005	0	0	0	0	0	0	1	0	0	0	0	0
ID1006	0	0	0	0	1	1	0	0	0	0	0	1
ID1007	1	1	1	1	1	1	1	1	1	1	0	0
ID1008	1	1	1	1	1	1	1	0	1	1	0	0
ID1009	0	0	0	1	1	0	1	0	1	0	0	1
ID1010	1	1	1	1	1	1	1	1	1	1	1	0
ID1011	1	1	1	1	1	1	1	1	1	1	1	1
ID1012	1	1	1	1	1	1	1	1	1	1	0	1
ID1013	1	1	1	1	1	1	1	0	1	1	0	1
ID1014	1	1	0	1	1	1	1	1	1	1	0	1
ID1015	1	1	1	1	1	1	1	1	1	1	1	1
ID1016	1	1	1	1	1	1	1	0	1	1	0	1
ID1017	1	1	1	1	1	1	1	1	1	1	0	1
ID1018	1	1	1	1	1	1	1	0	1	1	0	1
ID1019	0	1	1	1	1	1	0	0	0	1	0	1
ID1020	0	1	1	1	1	0	0	1	1	1	0	1
ID1021	0	1	1	1	1	1	1	0	1	1	0	1
ID1022	1	1	1	1	1	1	1	1	1	1	0	1
ID1023	1	0	1	1	1	1	0	1	1	1	0	1
ID1024	0	1	1	1	1	1	1	0	1	1	1	1
ID1025	0	0	1	1	1	1	1	1	1	1	0	1
ID1026	1	0	1	1	1	1	1	0	0	1	0	1
ID1027	1	1	1	1	1	1	1	1	1	1	0	1
ID1028	1	1	1	1	1	1	1	1	1	1	0	1
ID1029	1	0	1	1	1	1	1	1	1	1	0	1
ID1030	0	0	1	1	1	1	1	1	1	1	0	1
ID1031	1	1	1	0	1	1	1	1	1	1	1	1
ID1032	0	0	1	1	1	1	1	0	0	0	0	0
ID1033	1	1	1	1	1	1	1	0	0	1	0	1
ID1034	1	1	1	1	1	1	1	1	1	1	0	0
ID1035	1	1	1	0	1	1	1	1	0	1	0	1
ID1036	0	1	1	1	1	1	1	0	0	1	0	1
ID1037	1	1	1	1	1	1	1	1	1	1	1	1
ID1038	1	0	1	1	1	1	1	0	1	1	0	1
ID1039	1	1	1	1	1	1	1	1	1	1	0	1
ID1040	1	1	1	1	1	1	1	1	1	1	0	1
ID1041	1	0	1	1	1	0	1	0	1	1	0	0
ID1042	1	1	1	1	1	1	1	1	1	1	0	1
ID1043	1	1	1	1	1	1	1	1	0	1	0	1
ID1044	1	1	1	1	1	1	1	0	1	1	0	1
ID1045	0	1	1	1	1	1	1	1	1	1	0	0
ID1046	1	0	1	1	0	1	1	0	1	1	0	1
ID1047	1	1	1	1	1	1	1	0	1	1	0	1
ID1048	0	0	1	1	0	0	0	0	1	0	0	0
ID1049	0	0	1	1	1	1	1	0	0	1	0	0
ID1050	1	1	1	1	1	1	1	0	1	1	0	1
ID1051	1	1	1	1	1	1	0	0	1	1	0	1
ID1052	0	0	1	1	0	0	0	0	1	0	0	1
ID1053	0	1	1	1	1	0	1	0	1	1	0	0
ID1054	1	1	1	1	1	1	1	1	1	1	0	0
ID1055	0	1	1	1	1	1	1	0	1	1	1	1
ID1056	1	1	1	1	1	1	1	1	1	1	0	1
ID1057	0	0	1	1	1	0	0	0	1	1	0	1
ID1058	0	0	1	1	1	1	1	0	1	0	0	1
ID1059	0	0	1	1	1	1	0	1	0	0	0	1
ID1060	1	0	1	1	1	1	1	0	1	1	0	1
ID1061	1	1	1	1	1	1	1	1	1	1	1	1
ID1062	1	0	1	1	1	1	1	1	1	1	0	1
ID1063	1	1	1	1	1	1	1	1	1	1	0	1
ID1064	1	0	1	1	1	1	1	0	0	1	0	1
ID1065	0	1	1	1	1	1	1	0	0	1	1	1
ID1066	0	1	1	1	1	1	1	1	1	1	0	1
ID1067	0	0	1	1	1	1	1	0	0	1	0	1
ID1068	0	1	1	1	1	1	1	1	1	1	0	1
ID1069	1	1	1	1	1	1	1	0	1	1	0	1
ID1070	1	0	1	1	1	1	1	1	1	1	0	1
ID1071	0	1	1	1	1	1	0	0	1	1	0	0
ID1072	1	1	1	1	1	1	1	1	1	1	0	1
ID1073	1	0	1	1	1	1	1	1	1	0	0	1
ID1074	0	0	1	1	1	0	1	0	1	0	0	0
ID1075	1	0	1	1	1	1	1	0	1	0	0	1
ID1076	0	1	1	0	1	1	1	1	1	1	1	1
ID1077	1	0	1	1	1	0	1	0	1	1	0	1
ID1078	1	1	1	1	1	1	1	1	1	1	0	1
ID1079	0	0	1	1	1	1	1	0	1	1	0	1
ID1080	1	1	1	1	1	1	1	0	1	1	0	1
ID1081	1	1	1	1	1	1	1	1	1	1	0	1
ID1082	1	1	1	1	1	1	1	0	0	1	1	1
ID1083	0	1	1	1	1	1	1	1	1	1	0	0
ID1084	1	1	1	1	1	1	1	1	1	1	0	1
ID1085	1	0	1	1	1	1	0	0	0	0	0	1
ID1086	0	0	0	1	1	0	1	0	1	1	0	0
ID1087	0	0	1	1	1	1	1	0	0	0	0	0
ID1088	0	1	1	1	1	1	1	0	1	1	0	1
ID1089	0	1	1	1	1	1	1	0	1	1	0	1
ID1090	1	1	1	1	1	1	1	0	0	1	0	1
ID1091	1	1	1	1	1	0	0	0	1	1	0	1
ID1092	1	0	1	1	1	1	1	0	1	0	0	1
ID1093	1	1	1	1	1	1	1	0	1	1	0	1
ID1094	0	1	1	1	1	1	1	0	1	1	0	1
ID1095	0	1	1	1	1	1	1	0	0	1	0	0
ID1096	1	1	1	1	1	1	1	0	1	1	1	0
ID1097	1	1	1	1	1	1	1	0	1	1	0	1
ID1098	1	1	1	1	1	0	0	0	0	1	0	0
ID1099	0	0	1	1	1	0	1	0	1	0	0	0
ID1100	1	1	1	1	1	1	1	0	1	1	0	1
ID1101	0	1	1	1	1	1	1	0	1	1	0	1
ID1102	1	0	1	1	1	1	0	0	0	1	0	1
ID1103	0	0	1	1	1	0	1	0	1	0	0	0
ID1104	1	0	1	1	1	0	1	0	0	1	0	1
ID1105	0	0	1	1	1	0	1	0	0	0	0	1
ID1106	1	0	0	1	1	0	1	0	1	0	0	0
ID1107	0	0	1	1	1	1	1	0	1	0	0	0
ID1108	0	0	1	0	1	0	0	0	0	0	0	0
ID1109	0	0	0	0	0	0	1	0	0	0	0	0
ID1110	1	0	1	1	1	0	1	0	0	0	0	1
ID1111	0	1	1	1	1	0	1	0	0	1	0	0
ID1112	0	0	1	1	1	0	1	0	1	0	0	1
ID1113	0	0	1	1	1	1	0	0	1	0	0	0
ID1114	0	0	1	1	1	1	0	0	0	0	0	0
ID1115	1	0	1	1	0	0	1	0	0	0	0	0
ID1116	1	0	1	1	1	1	0	0	1	1	0	0
ID1117	0	0	1	1	1	1	1	1	0	0	0	1
ID1118	0	0	1	1	1	0	1	0	1	1	0	0
ID1119	0	0	1	1	1	1	0	0	0	1	0	1
ID1120	1	1	1	0	1	1	1	1	1	1	0	1
ID1121	0	1	1	1	1	1	1	0	0	1	0	1
ID1122	1	1	1	1	1	1	1	0	0	1	0	1
ID1123	1	0	1	1	0	0	1	1	1	1	0	1
ID1124	1	1	0	0	1	1	1	1	1	1	1	0
ID1125	1	1	1	1	1	1	1	1	1	1	0	1
ID1126	1	0	1	1	0	1	1	0	1	0	0	1
ID1127	0	1	0	1	1	1	0	1	1	1	1	1
ID1128	1	0	1	1	1	1	1	0	1	1	1	0
ID1129	1	1	1	1	1	1	1	0	1	0	0	1
ID1130	1	1	1	1	1	1	1	0	1	1	0	1
ID1131	0	1	1	1	1	1	1	0	0	1	0	1
ID1132	1	0	1	1	1	0	0	1	1	1	1	1
ID1133	1	1	1	1	1	1	1	1	1	1	0	1
ID1134	0	0	1	1	0	0	1	0	1	1	0	1
ID1135	1	1	1	1	1	1	1	1	0	1	0	1
ID1136	0	0	1	1	1	1	1	0	1	1	0	1
ID1137	1	0	1	1	0	0	1	0	1	1	0	1
ID1138	1	1	0	1	1	0	1	0	1	1	0	1
ID1139	0	0	1	1	0	1	1	0	1	1	0	1
ID1140	0	0	1	1	1	1	0	0	0	1	0	0
ID1141	0	0	1	1	1	0	0	0	0	0	0	0
ID1142	1	1	0	1	1	1	1	0	1	1	0	0
ID1143	0	0	1	0	1	0	0	0	0	0	0	0
ID1144	0	0	1	1	1	0	1	0	0	0	0	0
ID1145	1	0	1	0	1	1	1	0	1	0	0	1
ID1146	0	0	0	1	1	0	0	0	0	0	0	0
ID1147	0	0	0	0	1	1	0	0	0	0	0	0
ID1148	0	0	0	0	1	1	0	1	1	0	0	0
ID1149	0	1	0	1	1	0	0	0	0	1	0	0
ID1150	0	0	0	1	1	1	0	0	0	1	0	1
ID1151	0	0	0	1	1	0	0	0	0	0	0	0
ID1152	0	1	1	1	1	1	1	0	1	1	0	1
ID1153	0	0	0	1	0	1	1	0	0	1	0	0
ID1154	0	0	1	1	1	0	1	0	1	1	0	1
ID1155	1	1	1	1	1	1	1	0	1	1	1	1
ID1156	1	0	1	1	1	0	0	0	1	1	0	1
ID1157	1	1	1	1	1	1	1	0	1	1	0	1
ID1158	0	1	1	1	1	1	1	0	1	0	0	0
ID1159	1	1	1	1	1	1	1	1	1	1	0	0
ID1160	1	0	1	1	1	1	0	0	1	1	0	1
ID1161	0	0	1	0	1	1	1	1	1	1	0	0
ID1162	0	1	1	1	1	1	1	1	1	1	1	1
ID1163	1	1	1	1	1	1	1	1	1	1	1	1
ID1164	1	1	1	1	1	1	1	1	1	1	0	1
ID1165	0	1	1	1	1	1	1	0	1	1	0	1
ID1166	0	0	1	1	1	1	0	0	1	0	0	1
ID1167	1	1	1	1	1	1	1	1	1	1	0	1
ID1168	1	1	0	1	1	1	1	1	1	1	0	1
ID1169	1	1	1	1	1	1	1	1	1	1	0	1
ID1170	1	0	1	1	1	0	1	1	1	1	0	1
ID1171	0	0	1	1	1	0	1	1	1	1	0	0
ID1172	1	1	1	1	1	1	1	0	1	1	0	0
ID1173	0	1	1	1	1	1	0	0	1	1	0	1
ID1174	1	1	1	1	1	1	1	1	1	1	0	1
ID1175	1	1	0	1	1	1	1	1	1	1	0	0
ID1176	1	0	1	1	1	1	1	1	1	1	0	1
ID1177	1	1	1	1	1	1	1	1	1	1	0	1
ID1178	1	1	1	1	0	0	1	0	1	1	0	1
ID1179	1	0	1	1	1	1	0	1	1	1	0	0
ID1180	0	0	1	1	1	1	1	0	0	1	0	1
ID1181	0	0	1	1	1	1	0	0	1	1	0	0
ID1182	1	0	1	1	1	1	1	0	1	1	0	0
ID1183	1	1	1	1	1	1	1	1	1	1	0	1
ID1184	0	1	1	1	1	1	1	1	1	1	0	1
ID1185	1	0	1	1	1	1	1	0	1	1	0	1
ID1186	1	1	1	1	1	1	1	1	1	1	0	1
ID1187	1	0	1	0	1	1	1	1	1	1	0	1
ID1188	1	1	0	1	1	0	1	0	1	1	0	1
ID1189	0	1	1	1	1	1	1	0	1	0	0	1
ID1190	1	0	1	1	1	0	1	0	1	1	0	1
ID1191	1	1	1	1	1	1	1	1	1	1	1	0
ID1192	1	1	0	1	1	1	1	1	1	1	1	1
ID1193	1	1	1	1	1	1	1	1	1	1	0	0
ID1194	1	0	0	1	1	1	1	1	1	1	0	1
ID1195	1	0	1	1	0	1	0	0	1	1	0	1
ID1196	0	0	1	1	1	0	1	0	1	0	0	0
ID1197	0	0	0	1	1	0	1	0	1	0	0	0
ID1198	0	0	1	0	1	1	0	0	1	0	0	0
ID1199	1	1	1	1	1	0	1	1	1	1	0	1
ID1200	1	1	1	1	1	0	1	0	1	1	0	1
ID1201	0	1	1	1	1	1	1	0	1	1	0	1
ID1202	0	0	1	1	1	1	0	0	1	0	0	1
ID1203	0	0	1	1	1	1	1	0	1	1	0	1
ID1204	1	1	1	1	1	1	1	1	0	1	0	1
ID1205	1	1	1	1	1	1	1	1	1	1	0	1
ID1206	0	0	0	1	1	1	0	1	1	0	0	0
ID1207	0	0	1	1	1	0	1	0	0	0	0	0
ID1208	0	0	1	1	1	0	1	0	1	0	0	0
ID1209	1	1	1	1	1	1	1	1	1	1	0	1
ID1210	0	0	1	1	1	0	1	0	1	0	0	0
ID1211	1	0	1	1	1	1	1	0	1	1	1	1
ID1212	1	0	1	1	1	1	1	1	1	1	0	1
ID1213	1	0	1	1	1	0	1	1	1	1	0	1
ID1214	0	1	1	1	1	1	1	0	1	0	0	1
ID1215	1	0	1	1	1	1	0	0	0	1	0	1
ID1216	1	1	1	1	0	1	1	1	1	1	0	1
ID1217	0	0	1	1	1	1	0	1	1	1	0	0
ID1218	1	0	1	1	1	0	1	0	0	1	1	0
ID1219	1	1	1	1	1	1	0	1	1	1	0	1
ID1220	0	1	1	1	1	1	1	1	1	1	0	1
ID1221	1	1	1	1	1	1	1	1	1	1	0	1
ID1222	1	1	1	1	1	1	0	0	1	1	0	0
ID1223	1	1	1	1	1	1	1	1	1	1	0	1
ID1224	1	1	1	1	1	1	1	1	1	1	0	0
ID1225	1	0	1	1	1	1	1	1	1	1	0	1
ID1226	1	1	1	1	0	1	1	0	1	1	0	1
ID1227	1	1	1	1	1	1	1	0	1	1	0	1
ID1228	0	1	1	1	1	0	1	1	0	1	0	0
ID1229	0	0	0	1	1	0	1	0	1	1	1	1
ID1230	1	0	1	1	1	0	0	1	1	0	0	1
ID1231	1	1	1	1	1	0	0	0	1	1	0	0
ID1232	1	1	1	1	1	1	1	1	1	1	1	1
ID1233	1	1	1	1	0	0	1	0	1	1	0	1
ID1234	0	0	1	1	1	1	1	0	0	0	0	0
ID1235	1	0	1	1	1	0	0	1	1	1	0	0
ID1236	0	0	1	1	0	0	0	0	0	0	0	0
ID1237	0	0	1	0	1	1	0	1	1	1	0	1
ID1238	1	0	0	1	1	1	0	0	0	1	0	0
ID1239	1	1	1	1	1	1	1	0	1	1	0	1
ID1240	1	1	1	1	1	1	1	1	1	1	1	1
ID1241	1	1	1	0	1	1	1	1	1	1	0	1
ID1242	1	1	1	1	1	1	1	1	1	1	1	1
ID1243	0	1	1	1	1	0	1	0	1	1	0	1
ID1244	0	1	1	1	1	1	1	1	1	1	0	1
ID1245	0	1	0	1	1	0	1	0	1	1	0	1
ID1246	1	1	1	1	1	1	1	1	1	0	0	1
ID1247	1	1	1	1	1	1	1	1	1	1	0	0
ID1248	0	0	1	1	1	1	0	0	1	1	0	1
ID1249	1	1	1	1	1	1	1	0	1	1	0	1
ID1250	1	0	1	1	1	0	0	1	0	1	0	0
ID1251	0	0	1	1	1	0	0	0	0	0	0	1
ID1252	0	0	1	1	1	1	1	1	1	1	0	0
ID1253	1	1	1	1	1	1	1	0	1	1	0	1
ID1254	0	0	1	1	1	1	1	0	1	1	0	0
ID1255	1	1	1	1	1	1	1	1	1	1	0	1
ID1256	1	1	1	1	1	1	1	0	1	1	0	0
ID1257	0	1	1	1	1	1	1	1	1	1	0	1
ID1258	1	1	0	1	1	1	1	0	1	1	0	1
ID1259	0	1	1	1	0	1	1	0	1	1	0	1
ID1260	0	1	1	1	1	0	1	0	1	1	0	1
ID1261	1	1	1	1	1	1	1	1	1	1	0	0
ID1262	1	1	1	1	1	1	1	1	1	1	0	0
ID1263	0	1	1	1	1	1	1	0	1	0	0	1
ID1264	0	1	1	1	1	1	1	1	1	1	1	1
ID1265	0	1	1	0	1	1	1	1	1	1	1	1
ID1266	1	1	1	1	1	0	1	0	1	0	0	0
ID1267	1	1	1	1	1	1	1	1	1	1	0	0
ID1268	0	0	1	1	1	1	1	1	0	1	0	1
ID1269	1	1	1	1	1	1	1	1	1	1	0	1
ID1270	1	0	1	1	1	1	1	0	1	1	0	1
ID1271	1	1	1	1	1	1	1	1	0	1	1	1
ID1272	1	1	1	1	1	1	1	0	0	1	0	1
ID1273	1	1	1	1	1	1	1	1	1	1	1	1
ID1274	0	0	1	0	1	0	1	1	1	1	0	1
ID1275	1	1	1	1	1	1	1	1	1	1	0	1
ID1276	0	1	1	1	1	1	1	0	1	1	1	0
ID1277	1	1	1	1	1	1	1	1	1	1	1	1
ID1278	1	1	1	1	1	1	1	1	1	1	0	1
ID1279	1	1	1	1	1	1	1	1	1	1	0	1
ID1280	1	0	1	1	1	1	1	0	1	1	0	1
ID1281	1	1	1	1	1	1	1	1	1	1	1	1
ID1282	1	1	1	1	1	1	1	1	1	1	1	1
ID1283	1	1	1	1	1	1	1	0	1	1	0	0
ID1284	1	1	1	1	1	1	1	1	1	1	0	1
ID1285	1	1	1	1	1	1	1	1	1	1	1	0
ID1286	1	1	1	1	1	1	1	1	1	1	0	1
ID1287	1	1	1	1	1	1	1	1	1	1	0	1
ID1288	0	1	1	1	1	1	1	1	1	1	1	1
ID1289	1	1	1	1	1	1	1	0	1	1	0	1
ID1290	0	0	1	1	1	0	1	0	0	0	0	0
ID1291	0	0	1	0	1	0	0	0	0	0	0	0
ID1292	0	0	1	0	0	0	0	0	0	0	0	0
ID1293	0	0	0	1	1	0	0	0	0	1	0	1
ID1294	0	0	1	1	1	0	0	0	1	0	0	0
ID1295	0	1	1	1	1	1	1	0	1	1	0	1
ID1296	0	0	1	0	0	0	1	0	0	0	0	0
ID1297	0	0	0	1	1	1	1	0	1	0	0	1
ID1298	1	0	1	1	1	0	1	0	1	1	0	1
ID1299	1	1	1	1	1	1	1	1	1	1	0	1
ID1300	1	1	1	1	1	1	1	1	1	1	1	1
ID1301	1	1	1	1	1	1	1	1	1	1	0	0
ID1302	1	1	1	1	1	1	1	1	1	1	1	1
ID1303	0	1	1	1	1	1	0	1	1	1	0	0
ID1304	1	0	1	1	1	1	1	1	1	1	0	0
ID1305	0	0	1	0	1	1	1	1	1	1	0	0
ID1306	0	0	1	1	1	1	1	0	1	1	0	1
ID1307	1	1	1	1	1	0	1	0	0	0	0	1
ID1308	0	0	0	1	1	1	1	0	0	1	0	1
ID1309	1	1	1	1	1	0	1	0	0	1	0	0
ID1310	1	1	0	1	1	1	1	1	1	1	0	0
ID1311	1	1	1	1	1	1	1	0	1	1	0	1
ID1312	1	0	1	1	1	1	1	0	1	1	0	1
ID1313	1	1	1	1	1	1	1	1	1	1	0	0
ID1314	1	1	1	1	1	1	1	1	1	1	1	1
ID1315	0	1	1	1	1	0	1	1	1	1	0	1
ID1316	1	1	1	1	1	1	1	1	1	1	0	1
ID1317	1	1	1	1	1	1	1	1	1	1	1	1
ID1318	1	1	1	1	1	0	1	0	1	1	0	1
ID1319	1	1	1	1	1	0	1	1	1	1	0	0
ID1320	1	0	1	1	1	1	1	0	1	1	0	1
ID1321	1	1	1	1	0	1	1	1	1	1	0	1
ID1322	1	1	1	1	1	1	1	1	1	1	0	1
ID1323	1	1	1	1	1	1	1	1	1	1	0	1
ID1324	0	1	1	1	0	0	0	0	1	0	0	1
ID1325	1	1	1	1	1	1	1	0	1	1	0	0
ID1326	1	1	1	1	1	1	1	1	1	1	0	0
ID1327	0	1	1	1	1	1	1	0	0	1	0	1
ID1328	0	0	1	1	1	0	0	0	0	1	0	0
ID1329	1	1	0	1	1	1	1	1	1	1	0	1
ID1330	0	0	1	1	1	1	0	0	0	0	0	0
ID1331	0	0	1	1	1	0	1	0	0	1	0	1
ID1332	1	0	0	0	0	1	1	1	1	1	0	1
ID1333	0	0	1	1	1	1	0	0	0	0	0	0
ID1334	1	0	1	0	1	1	1	1	1	1	0	1
ID1335	0	0	1	0	0	1	1	0	0	0	0	0
ID1336	1	0	1	1	1	1	0	0	1	0	0	1
ID1337	1	0	1	1	1	0	1	0	0	0	0	0
ID1338	1	1	1	1	1	1	1	0	1	1	0	1
ID1339	1	1	1	1	1	1	1	1	1	1	0	1
ID1340	1	1	1	1	1	1	1	1	1	1	0	1
ID1341	1	1	1	1	1	1	1	0	0	0	0	0
ID1342	1	1	0	1	1	1	1	1	1	1	1	1
ID1343	1	1	1	1	1	0	1	1	0	1	0	0
ID1344	1	1	1	1	1	1	1	0	1	1	0	0
ID1345	1	1	1	1	1	1	1	1	1	0	0	0
ID1346	1	1	1	1	1	1	1	1	1	1	0	1
ID1347	0	1	1	0	1	0	1	0	0	0	0	0
ID1348	0	0	1	1	1	0	1	1	1	0	0	1
ID1349	1	1	1	1	0	0	0	0	0	0	0	1
ID1350	1	1	1	1	1	1	1	0	1	1	0	1
ID1351	0	0	0	1	1	1	0	0	1	1	0	1
ID1352	0	0	1	1	1	0	0	0	1	1	0	0
ID1353	0	0	0	1	1	0	1	0	0	0	0	0
ID1354	1	0	1	1	1	0	1	0	0	0	0	0
ID1355	0	0	1	1	1	1	1	0	1	0	0	0
ID1356	1	1	1	1	1	0	0	0	0	1	0	1
ID1357	0	0	1	1	1	1	1	0	1	0	0	1
ID1358	0	0	1	1	1	0	0	0	0	1	0	1
ID1359	1	1	1	1	1	0	1	0	0	0	0	0
ID1360	0	0	0	1	0	0	0	1	1	1	1	1
ID1361	0	1	1	1	1	1	1	0	1	0	1	1
ID1362	1	1	1	1	1	1	1	1	1	0	1	1
ID1363	1	0	1	0	0	0	0	0	0	0	0	0
ID1364	0	1	1	1	1	1	0	1	1	1	0	1
ID1365	0	1	1	1	1	1	1	0	1	1	1	0
ID1366	0	0	1	1	1	0	0	0	0	1	0	0
ID1367	0	1	1	1	1	1	1	1	1	1	0	1
ID1368	0	0	1	1	1	0	0	0	1	0	0	0
ID1369	1	1	1	1	1	0	1	0	1	1	0	1
ID1370	1	1	1	1	1	1	0	1	1	1	0	0
ID1371	1	1	1	1	1	1	1	0	1	1	0	1
ID1372	1	1	1	1	1	1	1	0	1	1	0	1
ID1373	1	1	1	1	1	1	1	0	1	1	1	1
ID1374	0	0	1	1	1	1	1	1	1	1	0	1
ID1375	0	1	1	1	1	0	1	1	1	1	0	1
ID1376	0	1	1	1	1	1	1	1	1	1	0	1
ID1377	0	0	1	1	1	1	1	1	0	1	0	0
ID1378	1	0	1	1	1	0	1	0	1	0	0	0
ID1379	1	1	1	0	1	1	1	1	1	1	0	1
ID1380	0	0	1	1	1	0	1	0	0	0	0	0
ID1381	0	0	0	1	1	0	0	0	0	1	0	0
ID1382	0	1	1	0	1	0	0	0	1	1	0	1
ID1383	0	0	1	0	1	1	0	1	1	0	0	0
ID1384	0	0	1	0	1	0	1	0	0	0	0	0
ID1385	0	0	1	1	1	1	1	0	0	0	0	0
ID1386	1	0	1	1	1	1	0	1	1	0	0	0
ID1387	1	0	1	1	1	0	0	0	1	1	0	1
ID1388	0	0	1	1	1	0	1	0	0	1	0	0
ID1389	0	1	1	1	1	1	1	0	1	1	0	0
ID1390	0	1	0	1	1	1	1	0	1	0	0	1
ID1391	0	0	1	1	1	1	1	1	0	1	0	0
ID1392	1	0	1	1	1	0	1	0	1	1	0	1
ID1393	1	1	1	1	1	0	1	1	0	1	0	0
ID1394	1	1	1	1	1	1	1	1	1	1	0	1
ID1395	1	0	1	1	1	0	0	1	1	1	0	1
ID1396	0	0	1	0	1	1	1	0	1	1	0	0
ID1397	0	1	0	0	1	0	1	0	1	1	0	1
ID1398	1	1	1	1	1	1	1	0	1	1	0	1
ID1399	0	0	1	0	0	0	0	0	0	1	0	0
ID1400	0	0	1	1	0	0	1	0	1	0	0	0
ID1401	0	0	1	1	1	0	0	0	0	0	0	0
ID1402	1	1	1	1	1	0	0	0	1	1	0	1
ID1403	1	0	1	1	1	1	1	1	0	0	0	1
ID1404	1	0	0	0	0	0	1	0	0	1	0	0
ID1405	1	1	1	1	0	0	1	1	1	1	0	1
ID1406	0	1	1	1	1	1	1	0	1	1	0	1
ID1407	0	0	1	1	1	0	1	0	1	1	0	0
ID1408	0	0	1	1	1	1	1	0	0	0	0	0
ID1409	1	0	1	1	1	1	1	0	0	0	0	1
ID1410	1	0	0	1	1	1	1	0	1	1	0	1
ID1411	0	0	1	1	1	0	1	0	1	1	0	1
ID1412	1	0	1	1	1	1	1	1	1	1	1	0
ID1413	1	1	1	1	1	1	1	0	1	0	0	1
ID1414	1	0	1	1	1	0	0	0	1	1	0	0
ID1415	1	0	1	1	1	0	0	0	0	1	0	0
ID1416	0	0	0	0	0	1	0	0	0	0	0	0
ID1417	0	0	0	1	1	0	1	0	1	1	0	1
ID1418	0	0	1	1	0	0	1	0	0	1	0	1
ID1419	1	1	1	0	1	1	1	0	1	1	0	1
ID1420	0	0	1	0	1	0	0	0	0	0	0	0
ID1421	0	0	1	0	0	0	0	0	1	0	0	0
ID1422	0	0	1	0	1	0	0	0	1	1	0	1
ID1423	0	0	0	1	1	0	0	0	0	0	0	0
ID1424	0	1	1	1	1	0	0	0	0	0	0	0
ID1425	0	0	1	1	1	1	1	0	1	1	0	1
ID1426	0	0	1	0	1	0	0	0	0	0	0	0
ID1427	0	0	1	0	0	1	0	0	1	0	0	0
ID1428	0	0	1	1	1	1	0	0	1	1	0	1
ID1429	0	0	1	0	0	0	0	0	0	0	0	0
ID1430	0	0	1	0	0	1	0	0	0	0	0	0
ID1431	1	1	0	1	1	1	1	0	0	1	0	1
ID1432	0	0	1	0	0	0	0	0	1	0	0	0
ID1433	0	0	1	1	1	0	1	0	0	0	0	0
ID1434	1	1	1	1	1	1	1	0	1	1	0	1
ID1435	1	1	1	1	1	1	0	0	1	1	0	0
ID1436	1	0	1	0	0	0	1	0	1	0	0	1
ID1437	0	1	1	1	1	0	1	0	1	1	0	1
ID1438	1	0	1	1	1	0	0	0	1	1	0	1
ID1439	1	1	1	1	0	0	1	0	1	1	0	1
ID1440	1	1	1	1	1	1	1	0	1	1	1	1
ID1441	1	1	0	1	1	1	1	0	1	1	0	1
ID1442	0	1	1	1	1	1	1	0	1	1	0	1
ID1443	0	1	1	1	1	0	1	0	0	0	0	1
ID1444	1	1	1	1	1	0	0	0	1	0	0	0
ID1445	1	1	1	1	1	1	1	0	1	0	0	0
ID1446	1	1	1	1	1	1	1	1	1	1	0	1
ID1447	1	0	1	1	1	0	1	0	0	0	0	0
ID1448	1	1	1	1	1	1	1	1	1	1	0	1
ID1449	1	0	1	1	1	0	0	0	1	1	0	1
ID1450	0	1	0	1	1	1	1	0	1	1	0	1
ID1451	1	1	1	1	1	1	1	0	1	1	1	0
ID1452	1	0	1	1	1	0	1	1	1	1	0	1
ID1453	1	1	1	1	1	0	1	0	1	1	0	1
ID1454	0	0	0	1	1	0	0	0	1	1	0	1
ID1455	0	1	1	1	1	1	1	1	1	1	0	1
ID1456	1	0	0	1	1	1	1	1	0	1	1	1
ID1457	0	1	1	1	1	1	1	0	1	1	0	1
ID1458	1	0	1	1	1	0	1	0	1	0	1	0
ID1459	1	1	1	1	1	1	1	0	1	1	1	1
ID1460	1	1	1	1	1	0	1	0	1	1	0	1
ID1461	0	1	1	1	1	1	1	1	1	1	0	0
ID1462	1	1	1	1	1	1	1	1	1	1	0	1
ID1463	1	1	1	1	1	1	1	1	1	1	0	1
ID1464	1	1	1	1	1	1	1	1	1	1	1	1
ID1465	1	1	1	1	1	0	1	1	1	1	1	0
ID1466	1	1	1	1	1	1	1	1	1	1	0	1
ID1467	1	0	1	1	1	1	1	0	1	1	0	0
ID1468	1	1	1	0	1	1	1	1	1	1	0	1
ID1469	1	1	1	1	1	0	1	0	1	1	0	0
ID1470	1	0	0	1	1	1	1	0	1	1	0	1
ID1471	0	1	1	0	0	1	1	0	1	1	0	1
ID1472	0	0	1	1	1	0	0	0	0	0	0	1
ID1473	1	1	0	1	1	1	1	1	0	1	0	1
ID1474	1	1	0	1	1	1	1	1	1	1	1	1
ID1475	1	1	1	1	1	1	1	0	1	1	0	1
ID1476	0	0	1	1	1	0	1	0	1	1	0	1
ID1477	0	1	0	1	1	0	1	0	0	1	0	0
ID1478	1	1	1	1	1	1	0	0	1	1	0	0
ID1479	1	0	1	1	1	0	1	0	0	0	0	0
ID1480	1	1	1	1	1	1	1	0	1	1	0	1
ID1481	0	0	0	1	1	0	1	0	1	0	0	0
ID1482	1	0	0	1	1	0	1	1	0	1	0	1
ID1483	1	1	1	0	1	1	1	0	1	1	0	1
ID1484	1	0	1	1	1	1	1	1	1	1	0	1
ID1485	1	0	1	1	1	0	1	0	0	1	0	1
ID1486	0	1	1	0	1	1	1	0	1	1	0	1
ID1487	1	1	1	1	1	0	1	0	1	1	0	1
ID1488	1	1	1	1	1	1	1	1	1	1	0	1
ID1489	0	1	1	0	1	0	0	0	1	1	0	1
ID1490	0	1	1	1	0	0	1	0	0	1	0	1
ID1491	1	0	1	1	1	0	1	0	1	1	0	0
ID1492	0	1	1	1	0	0	0	0	0	1	0	1
ID1493	0	1	1	1	1	1	1	0	1	1	0	1
ID1494	1	1	0	1	1	1	1	1	1	1	0	0
ID1495	0	0	0	1	0	0	0	0	1	0	0	0
ID1496	0	1	0	1	1	0	1	0	1	1	0	1
ID1497	1	0	1	1	1	0	1	1	1	0	0	0
ID1498	0	0	1	1	1	1	0	0	1	0	0	1
ID1499	0	0	0	0	0	0	1	0	0	0	0	1
ID1500	0	0	1	1	1	1	1	0	1	0	0	1
ID1501	0	0	1	1	0	0	0	0	0	0	0	0
ID1502	0	0	1	1	1	0	0	0	0	0	0	0
ID1503	0	0	1	1	1	0	0	0	1	1	0	1
ID1504	0	0	1	0	1	0	0	0	1	1	0	0
ID1505	0	0	1	1	1	0	0	0	0	0	0	0
ID1506	0	0	1	0	1	1	0	0	1	0	0	0
ID1507	0	0	0	1	1	1	0	0	0	0	0	0
ID1508	0	1	1	1	1	0	1	0	1	1	0	1
ID1509	1	1	1	0	1	0	0	0	1	1	0	0
ID1510	0	1	0	1	1	1	1	1	1	1	0	1
ID1511	1	1	1	1	0	0	1	0	1	1	0	1
ID1512	0	0	1	1	1	1	0	0	0	1	0	0
ID1513	0	0	1	0	1	0	1	0	1	0	0	1
ID1514	1	1	1	1	1	1	1	1	1	1	0	1
ID1515	0	1	1	1	1	0	0	0	1	1	0	0
ID1516	0	0	1	1	1	0	1	0	1	1	0	1
ID1517	0	1	1	1	1	1	0	0	1	1	0	1
ID1518	0	0	0	0	1	0	0	0	0	0	0	0
ID1519	0	0	1	1	0	0	1	0	0	0	0	0
ID1520	0	0	1	0	1	1	0	1	1	1	0	1
ID1521	1	0	1	1	1	0	0	0	1	1	0	0
ID1522	1	1	1	1	1	0	1	0	1	0	0	0
ID1523	0	0	1	1	1	1	0	0	0	0	0	0
ID1524	0	0	1	1	1	0	0	0	0	0	0	0
ID1525	1	0	1	1	1	0	0	0	0	1	0	0
ID1526	0	0	0	1	1	1	0	0	0	0	0	0
ID1527	0	0	1	1	0	0	1	0	0	0	0	0
ID1528	0	0	1	1	1	1	0	0	1	1	0	0
ID1529	0	1	1	1	1	1	0	0	1	0	0	0
ID1530	0	0	0	1	1	1	0	0	0	0	0	0
ID1531	0	0	0	1	1	1	0	0	1	0	0	0
ID1532	1	1	1	1	1	1	1	0	1	1	0	1
ID1533	0	0	1	0	0	0	0	0	0	0	0	0
ID1534	1	1	1	1	1	1	0	0	0	1	0	1
ID1535	0	0	1	1	1	0	1	0	1	0	0	0
ID1536	1	0	0	1	1	0	0	0	0	1	0	0
ID1537	1	0	0	1	1	0	0	0	0	1	0	1
ID1538	0	0	1	1	0	1	0	0	1	1	0	1
ID1539	1	0	1	1	1	0	1	0	1	0	0	1
ID1540	1	1	1	1	1	1	0	0	1	1	0	0
ID1541	0	0	1	1	1	0	1	0	0	0	0	0
ID1542	1	0	1	1	0	0	0	0	1	0	0	1
ID1543	0	0	1	1	1	0	0	0	1	0	0	1
ID1544	1	1	1	1	1	0	1	1	1	1	0	0
ID1545	1	0	0	1	1	1	1	1	1	1	0	1
ID1546	1	0	1	1	1	1	0	0	1	0	0	0
ID1547	0	0	1	1	1	0	1	0	1	0	0	1
ID1548	0	0	1	1	1	0	0	0	1	1	0	1
ID1549	0	1	0	0	1	0	0	0	0	0	0	0
ID1550	0	0	1	0	1	0	0	0	1	0	0	1
ID1551	0	1	1	0	1	1	0	0	1	1	0	1
ID1552	1	1	1	1	1	1	1	0	1	1	0	1
ID1553	1	0	1	1	0	1	0	0	1	1	0	1
ID1554	1	1	1	0	1	1	1	1	1	1	0	0
ID1555	0	0	0	0	1	0	0	0	1	1	0	0
ID1556	0	0	1	1	1	0	1	0	1	1	0	0
ID1557	0	0	1	1	1	1	0	0	1	0	0	1
ID1558	0	1	1	1	1	0	0	0	1	0	0	0
ID1559	1	0	1	1	1	1	0	1	1	1	0	1
ID1560	1	1	1	1	1	1	1	1	1	1	0	1
ID1561	0	0	0	1	0	0	0	0	0	0	0	0
ID1562	1	1	1	1	1	0	1	0	0	1	1	1
ID1563	0	1	1	1	1	1	1	1	1	1	0	0
ID1564	0	0	1	1	0	1	0	0	1	0	0	0
ID1565	1	1	1	1	1	1	1	1	1	1	1	0
ID1566	1	1	1	1	1	1	1	1	1	1	1	1
ID1567	1	1	1	1	1	1	1	0	1	1	0	1
ID1568	1	1	1	1	1	0	0	1	0	1	0	1
ID1569	0	0	1	1	1	1	0	0	1	1	1	1
ID1570	1	0	1	0	1	1	1	1	1	0	0	1
ID1571	0	0	1	1	1	1	1	0	1	1	0	1
ID1572	1	1	0	1	1	1	1	1	1	1	0	1
ID1573	1	1	1	1	0	1	1	0	1	1	0	1
ID1574	1	1	1	0	1	0	0	0	0	1	0	1
ID1575	0	0	1	1	1	0	0	0	0	1	0	1
ID1576	1	0	1	1	1	1	1	1	1	1	1	0
ID1577	1	0	1	1	1	0	0	1	0	1	0	0
ID1578	1	1	1	1	1	1	0	0	0	1	0	0
ID1579	1	1	1	1	1	1	1	0	1	1	0	1
ID1580	1	1	1	1	1	1	1	0	1	0	0	1
ID1581	0	1	1	1	1	0	0	1	0	1	0	1
ID1582	1	1	1	1	1	1	1	1	1	0	0	1
ID1583	0	0	1	1	1	0	1	0	1	1	0	1
ID1584	0	0	1	1	1	1	0	0	1	0	0	1
ID1585	1	1	1	1	0	0	1	1	1	1	0	1
ID1586	0	0	1	0	0	1	0	1	0	0	0	1
ID1587	0	0	1	1	1	0	0	0	1	1	0	1
ID1588	0	0	1	1	1	0	0	0	1	1	0	1
ID1589	0	1	1	1	1	1	0	1	1	1	0	1
ID1590	1	1	1	1	1	1	1	0	1	1	0	1
ID1591	0	0	0	1	1	0	0	1	0	0	0	0
ID1592	0	1	0	1	0	0	0	0	0	1	0	1
ID1593	0	0	0	1	0	0	0	0	1	1	0	0
ID1594	1	0	1	1	1	1	1	1	1	1	1	1
ID1595	1	0	1	1	1	0	0	0	1	1	0	1
ID1596	0	1	1	1	1	0	1	0	1	1	0	1
ID1597	0	0	1	1	1	0	0	0	1	1	0	1
ID1598	0	0	1	1	1	1	1	0	1	1	0	1
ID1599	0	0	1	1	1	1	1	0	0	0	0	0
ID1600	1	1	1	1	1	1	1	1	1	1	1	1
ID1601	0	1	1	1	1	1	0	0	1	1	0	0
ID1602	0	0	1	1	1	0	1	0	0	0	0	1
ID1603	1	1	1	1	1	1	0	0	0	1	0	0
ID1604	1	1	1	1	1	1	1	0	1	1	0	1
ID1605	1	0	0	1	1	0	0	1	0	0	0	0
ID1606	0	1	0	0	0	0	0	0	1	1	0	1
ID1607	1	0	1	1	1	1	0	1	1	1	0	1
ID1608	1	1	1	1	1	0	1	1	1	1	0	0
ID1609	0	0	1	1	0	1	0	1	0	0	0	1
ID1610	0	0	0	1	1	1	0	1	1	0	0	0
ID1611	0	1	1	1	1	1	0	0	1	1	0	1
ID1612	1	1	1	1	1	1	0	0	1	1	0	1
ID1613	0	1	1	1	0	0	1	0	1	1	0	1
ID1614	0	0	1	0	0	0	1	0	0	1	0	1
ID1615	0	0	1	1	1	0	0	0	0	1	0	0
ID1616	1	0	1	1	0	0	0	0	0	1	0	1
ID1617	0	1	1	0	1	1	0	0	1	1	0	1
ID1618	1	0	1	1	1	0	0	0	0	1	0	0
ID1619	0	0	1	1	1	0	0	0	1	1	0	1
ID1620	0	0	1	1	0	0	0	0	0	1	0	0
ID1621	0	0	1	0	0	0	1	0	0	1	0	0
ID1622	0	0	1	1	1	0	0	0	1	1	0	0
ID1623	0	0	1	1	1	0	0	0	0	1	0	1
ID1624	0	1	0	1	1	1	0	0	1	1	0	1
ID1625	1	0	1	1	1	0	1	0	1	1	0	1
ID1626	1	0	1	1	1	1	0	0	0	1	0	0
ID1627	0	1	1	1	1	0	0	0	1	1	0	1
ID1628	0	0	1	1	1	1	0	0	1	0	0	1
ID1629	1	0	1	1	1	1	0	0	0	0	0	1
ID1630	0	1	1	1	1	1	0	1	0	1	0	0
ID1631	1	1	1	1	1	1	0	0	1	1	0	1
ID1632	0	0	0	1	0	0	0	0	1	0	1	0
ID1633	0	0	1	0	1	0	0	0	0	0	0	0
ID1634	0	1	1	1	1	1	0	0	0	1	0	1
ID1635	0	0	1	1	1	1	0	0	0	0	0	0
ID1636	0	0	1	0	1	1	0	1	1	0	0	1
ID1637	0	0	1	1	1	0	0	0	0	0	0	0
ID1638	0	0	1	1	1	0	1	0	1	0	0	0
ID1639	1	0	1	1	0	1	1	1	1	1	0	0
ID1640	1	1	1	1	1	1	0	0	1	1	0	0
ID1641	1	0	1	1	1	1	0	0	1	1	0	1
ID1642	1	0	1	1	1	0	0	0	0	1	0	1
ID1643	1	1	1	1	1	0	0	1	1	1	0	1
ID1644	0	1	1	1	1	1	1	1	1	1	0	1
ID1645	0	0	1	1	1	1	1	0	0	1	0	0
ID1646	0	0	1	0	1	0	1	0	1	0	0	0
ID1647	1	0	1	1	1	0	0	1	1	1	0	0
ID1648	0	0	1	1	1	1	0	0	1	1	0	0
ID1649	0	1	1	1	1	0	1	0	0	0	0	0
ID1650	0	0	0	0	1	1	0	0	0	1	0	1
ID1651	0	0	1	1	1	0	0	0	1	1	0	1
ID1652	0	0	1	0	1	0	0	0	1	0	0	1
ID1653	1	1	0	1	1	0	0	1	1	1	0	1
ID1654	1	1	1	1	1	1	1	0	1	1	1	1
ID1655	1	1	1	1	1	1	1	0	1	0	0	1
ID1656	0	0	1	0	1	0	1	0	1	1	0	0
ID1657	0	0	0	0	0	1	0	0	1	1	0	0
ID1658	1	1	1	1	0	0	1	0	1	1	0	1
ID1659	0	0	1	1	1	0	0	0	0	0	0	0
ID1660	1	1	1	1	1	0	1	1	1	1	0	1
ID1661	1	0	1	1	1	0	0	0	0	1	0	0
ID1662	0	0	1	0	1	1	0	1	1	0	0	1
ID1663	0	0	1	0	1	0	1	0	0	0	0	0
ID1664	0	0	0	1	1	1	0	0	0	1	0	0
ID1665	0	0	0	1	1	1	1	0	1	1	1	1
ID1666	1	0	0	1	1	1	0	0	1	1	0	1
ID1667	1	0	1	1	1	0	0	0	1	1	0	1
ID1668	0	0	1	1	1	0	0	0	0	0	0	1
ID1669	0	0	1	1	1	1	1	0	1	1	0	1
ID1670	1	0	1	1	1	1	1	0	1	1	0	1
ID1671	1	0	1	0	0	0	1	1	1	1	0	0
ID1672	0	0	1	1	1	0	1	0	0	1	0	0
ID1673	0	1	1	0	1	0	1	0	0	1	0	0
ID1674	1	1	1	1	1	1	1	0	0	0	0	0
ID1675	0	1	1	1	1	0	0	1	1	1	0	1
ID1676	1	0	0	1	1	0	1	0	0	0	0	1
ID1677	1	1	1	1	1	1	1	0	0	1	0	1
ID1678	1	1	1	1	1	0	1	0	1	1	0	1
ID1679	1	1	1	0	1	1	0	0	0	0	0	0
ID1680	0	0	1	1	1	1	1	0	0	1	0	0
ID1681	0	0	1	1	1	0	0	0	0	0	0	0
ID1682	1	0	1	1	1	0	0	0	1	0	0	0
ID1683	1	0	0	1	0	1	1	0	1	1	0	1
ID1684	0	0	1	0	1	1	0	0	0	0	0	0
ID1685	0	1	1	1	1	1	1	1	1	1	0	0
ID1686	0	0	1	0	0	1	0	0	0	1	0	1
ID1687	0	0	0	0	0	0	0	0	0	1	0	0
ID1688	1	0	1	1	1	1	1	1	1	1	0	1
ID1689	0	0	0	1	1	0	0	0	0	0	0	0
ID1690	1	0	0	1	0	0	1	0	1	1	0	1
ID1691	1	1	1	1	1	1	0	0	1	1	0	1
ID1692	0	0	1	1	1	1	0	0	1	1	0	0
ID1693	0	1	1	1	1	1	1	1	1	0	0	1
ID1694	1	1	1	1	1	1	1	1	1	1	1	1
ID1695	1	0	0	1	1	0	0	0	1	0	0	0
ID1696	1	1	0	1	1	1	1	0	1	1	0	1
ID1697	0	0	0	1	1	1	0	0	1	1	0	0
ID1698	0	0	1	1	1	0	1	0	1	1	0	0
ID1699	0	1	1	1	1	1	0	0	1	0	0	1
ID1700	1	0	0	1	1	0	1	0	1	1	0	0
ID1701	0	0	1	1	1	0	0	0	1	1	0	1
ID1702	1	0	1	1	0	0	0	0	0	1	0	0
ID1703	0	0	1	1	1	0	0	0	1	0	0	1
ID1704	0	0	0	1	1	1	0	0	1	1	0	0
ID1705	0	0	1	1	1	1	1	0	1	1	0	1
ID1706	1	0	1	1	1	0	0	0	0	1	0	0
ID1707	1	1	1	1	1	1	1	0	1	1	1	1
ID1708	0	0	1	1	1	0	0	0	1	0	0	1
ID1709	0	0	1	1	1	0	0	0	0	1	0	1
ID1710	0	0	1	1	0	0	1	0	0	1	0	0
ID1711	1	1	1	1	1	0	0	0	1	1	0	0
ID1712	0	0	1	0	1	0	0	0	0	0	0	0
ID1713	1	0	1	1	1	1	0	0	1	0	0	1
ID1714	0	0	0	1	1	0	0	0	1	1	0	0
ID1715	0	0	0	0	0	1	0	0	0	0	0	0
ID1716	0	1	1	1	1	1	0	0	1	1	0	0
ID1717	0	0	0	1	1	0	0	0	0	0	0	0
ID1718	0	0	1	1	1	1	0	0	1	1	0	1
ID1719	0	0	1	0	1	0	0	0	0	0	0	0
ID1720	0	0	1	1	1	1	0	0	1	1	0	0
ID1721	0	1	1	1	1	1	0	0	1	1	0	1
ID1722	0	0	1	1	1	0	0	0	0	0	0	0
ID1723	0	0	1	1	1	1	0	0	1	0	0	0
ID1724	1	0	1	1	1	1	0	0	0	1	0	1
ID1725	0	0	0	1	1	0	0	0	0	0	0	0
ID1726	1	0	1	1	0	0	0	0	1	1	0	1
ID1727	1	1	1	1	0	1	1	0	1	1	0	1
ID1728	1	1	1	0	1	1	0	0	1	1	0	0
ID1729	1	1	1	1	1	0	0	0	0	1	0	1
ID1730	1	1	1	1	1	1	0	1	1	1	0	1
ID1731	0	0	1	0	1	0	1	0	0	0	0	1
ID1732	1	1	1	1	1	0	1	0	1	1	0	0
ID1733	0	0	1	0	1	1	1	0	0	0	0	0
ID1734	1	0	1	1	1	0	0	0	0	1	0	0
ID1735	0	0	1	1	1	1	0	0	1	1	0	1
ID1736	1	1	1	1	1	0	1	0	0	0	0	1
ID1737	0	0	1	1	1	0	1	0	0	0	0	1
ID1738	0	0	1	0	0	0	0	0	0	0	0	1
ID1739	0	0	1	1	0	1	0	0	1	0	0	0
ID1740	0	0	1	1	1	1	0	0	0	1	0	0
ID1741	0	0	0	0	0	0	0	0	0	0	0	1
ID1742	0	0	1	1	1	0	1	0	0	0	0	0
ID1743	0	0	0	0	0	0	0	0	1	0	0	0
ID1744	1	1	1	1	0	0	0	0	1	1	0	1
ID1745	0	0	1	1	0	1	0	0	1	0	0	1
ID1746	1	0	0	0	1	0	0	0	1	0	0	1
ID1747	0	1	1	1	1	0	0	0	0	0	0	1
ID1748	0	1	1	1	0	1	0	0	1	1	0	0
ID1749	0	0	1	1	1	0	0	0	1	0	0	0
ID1750	1	1	0	1	0	0	0	0	1	1	0	1
ID1751	1	0	1	1	1	1	1	1	0	1	0	0
ID1752	0	0	0	1	1	0	0	0	0	0	0	0
ID1753	0	1	1	1	1	1	1	0	1	0	0	1
ID1754	0	0	0	0	1	0	0	0	0	1	0	0
ID1755	1	1	1	1	1	1	1	0	1	1	0	0
ID1756	1	0	1	1	1	1	0	1	1	1	0	1
ID1757	0	0	1	1	1	1	0	0	1	0	1	0
ID1758	0	0	1	1	1	0	0	0	1	0	0	0
ID1759	1	1	0	1	1	1	1	1	1	1	0	0
ID1760	0	1	1	1	0	0	0	0	1	1	0	1
ID1761	1	0	0	1	1	0	0	0	0	0	0	0
ID1762	1	1	1	1	1	1	0	0	0	1	0	1
ID1763	0	0	1	1	1	1	0	0	1	0	0	0
ID1764	1	1	1	1	1	1	1	1	0	1	0	1
ID1765	0	0	1	1	1	0	0	1	0	1	0	1
ID1766	0	1	1	1	1	0	1	0	0	1	0	0
ID1767	1	1	1	1	1	1	1	1	1	0	1	1
ID1768	0	0	0	1	0	0	0	0	0	0	0	0
ID1769	0	0	0	0	1	0	0	0	1	1	0	0
ID1770	0	0	1	0	0	0	0	0	0	0	0	0
ID1771	0	1	1	1	1	0	0	0	0	0	0	0
ID1772	0	0	1	0	0	0	0	0	0	1	0	1
ID1773	0	0	1	1	1	1	0	0	1	0	0	1
ID1774	0	0	1	1	1	0	0	0	0	1	0	1
ID1775	0	0	1	1	1	0	0	0	1	1	0	1
ID1776	0	0	0	1	0	0	0	0	1	0	0	0
ID1777	0	1	1	1	1	1	1	0	1	1	0	1
ID1778	1	1	1	1	1	0	1	0	0	1	0	1
ID1779	0	0	1	0	0	1	0	0	0	0	0	0
ID1780	0	0	1	1	1	0	0	0	1	0	0	0
ID1781	0	0	0	0	1	0	0	0	0	0	0	0
ID1782	1	1	1	1	1	1	1	1	1	1	0	1
ID1783	1	0	1	1	1	1	1	1	1	1	0	0
ID1784	0	0	0	1	1	1	1	1	1	0	0	1
ID1785	0	1	1	1	1	0	1	0	0	1	0	1
ID1786	0	0	1	1	1	0	1	0	0	0	0	1
ID1787	1	1	1	1	0	1	1	0	1	1	0	1
ID1788	0	1	1	1	1	0	0	0	0	1	0	1
ID1789	1	1	1	1	1	1	1	1	1	1	0	1
ID1790	1	1	1	1	1	0	1	0	1	1	0	0
ID1791	1	1	1	1	1	1	1	0	1	1	0	1
ID1792	0	0	1	1	1	1	1	0	0	1	0	1
ID1793	1	1	0	1	1	1	1	0	1	1	0	1
ID1794	1	1	1	1	0	0	1	0	0	0	0	1
ID1795	1	1	1	1	1	0	1	0	0	1	0	0
ID1796	1	1	1	1	1	1	1	1	1	1	0	1
ID1797	0	1	0	1	1	0	1	0	1	0	0	1
ID1798	0	0	1	0	1	0	0	0	0	0	0	0
ID1799	1	1	1	1	1	0	1	0	1	1	0	1
ID1800	1	1	1	1	1	1	1	1	1	1	0	0
ID1801	1	1	1	1	1	1	1	1	1	1	0	1
ID1802	0	1	1	1	1	1	1	1	1	1	1	1
ID1803	1	1	1	1	1	1	1	1	1	1	0	1
ID1804	1	0	1	1	1	0	1	0	1	1	1	0
ID1805	1	0	1	1	1	0	1	0	1	1	0	1
ID1806	0	0	0	1	1	0	0	0	0	0	0	1
ID1807	1	1	1	1	1	1	0	1	1	1	0	0
ID1808	1	1	1	1	1	1	1	1	1	0	0	1
ID1809	0	0	1	1	1	0	0	0	0	0	0	1
ID1810	0	1	1	0	1	1	0	0	1	1	0	1
ID1811	1	1	0	1	1	1	1	0	1	0	0	1
ID1812	0	1	1	1	1	0	1	1	1	1	0	1
ID1813	0	0	1	0	0	0	0	0	0	0	0	0
ID1814	1	1	1	1	1	1	1	1	1	1	0	1
ID1815	0	0	1	1	1	1	0	0	0	1	0	1
ID1816	1	0	1	1	1	1	1	1	1	1	0	1
ID1817	0	0	1	1	1	1	0	0	1	0	0	0
ID1818	0	0	1	1	1	0	1	0	0	1	0	0
ID1819	1	1	1	1	1	1	1	1	1	1	0	1
ID1820	1	1	1	1	1	1	1	1	1	0	0	1
ID1821	0	0	1	1	1	0	1	0	0	1	0	1
ID1822	0	1	1	1	1	1	1	1	1	1	1	1
ID1823	1	1	1	1	1	1	1	0	1	1	0	0
ID1824	1	1	1	1	1	1	1	1	1	1	0	1
ID1825	0	1	1	1	1	0	1	0	0	0	0	0
ID1826	0	0	1	1	1	0	0	0	1	1	0	0
ID1827	0	0	1	0	1	0	1	0	1	0	0	0
ID1828	1	1	1	1	0	1	1	0	1	1	0	1
ID1829	1	1	1	1	1	1	1	1	1	0	0	1
ID1830	1	1	1	1	1	1	1	0	1	1	0	0
ID1831	1	1	1	1	0	1	1	0	0	1	1	0
ID1832	0	1	1	1	1	0	1	0	1	1	0	1
ID1833	1	1	1	1	0	1	1	1	1	0	0	0
ID1834	0	1	1	1	1	1	1	0	1	1	0	1
ID1835	0	1	1	1	0	1	1	0	1	1	0	1
ID1836	0	0	1	0	1	1	1	0	0	1	0	0
ID1837	1	0	1	1	1	1	1	0	1	1	0	1
ID1838	1	1	0	0	0	0	1	0	1	1	0	0
ID1839	1	1	1	1	1	0	1	1	1	1	0	1
ID1840	1	0	1	1	1	1	1	0	1	0	0	1
ID1841	0	0	0	1	0	0	0	0	1	1	0	0
ID1842	0	0	1	1	1	0	0	0	1	0	0	0
ID1843	1	1	1	1	1	1	1	0	1	1	0	0
ID1844	1	1	1	1	1	0	1	1	1	1	0	1
ID1845	1	1	1	1	1	1	1	0	1	1	1	1
ID1846	1	1	1	0	0	1	1	0	1	1	0	1
ID1847	0	0	1	1	1	1	1	0	1	1	0	1
ID1848	1	0	0	1	0	0	1	0	1	1	0	0
ID1849	1	1	1	1	1	0	1	0	0	0	0	0
ID1850	1	1	1	1	1	1	1	0	1	1	0	1
ID1851	0	1	0	1	1	0	0	0	1	1	0	0
ID1852	0	1	1	1	1	1	1	0	1	0	0	0
ID1853	0	1	1	1	1	0	1	1	1	1	0	1
ID1854	1	1	1	1	1	1	1	0	1	1	0	0
ID1855	1	1	1	1	1	0	1	0	0	1	0	1
ID1856	1	0	1	1	1	1	1	0	1	1	1	1
ID1857	1	1	1	1	1	0	1	0	1	1	0	0
ID1858	1	1	0	1	1	1	1	0	1	1	0	1
ID1859	0	0	1	1	0	0	1	0	0	1	0	0
ID1860	0	1	1	1	1	1	1	0	1	1	0	1
ID1861	1	0	1	1	1	0	1	0	1	1	0	1
ID1862	0	1	1	1	0	1	0	0	0	1	0	0
ID1863	0	0	1	1	0	1	1	0	1	1	0	1
ID1864	1	1	1	1	1	1	1	0	1	1	0	0
ID1865	0	0	1	1	1	0	0	0	0	1	0	0
ID1866	1	1	1	1	1	1	1	0	1	1	0	0
ID1867	1	0	0	1	1	1	1	0	1	1	0	0
ID1868	1	1	1	1	1	1	1	1	1	1	1	1
ID1869	1	0	1	1	1	0	1	1	1	1	0	1
ID1870	1	0	1	1	1	0	1	0	1	1	0	1
ID1871	0	0	1	1	1	0	0	0	0	0	0	0
ID1872	1	1	1	1	1	1	1	1	1	1	0	1
ID1873	0	1	1	1	0	0	1	0	1	1	0	0
ID1874	0	1	1	1	1	1	0	0	0	1	0	1
ID1875	1	1	1	1	1	1	1	1	1	1	0	1
ID1876	1	0	1	1	1	0	1	1	0	1	0	1
ID1877	1	0	0	1	1	0	1	0	1	1	0	1
ID1878	1	1	1	1	0	0	0	0	1	1	1	1
ID1879	0	0	1	0	1	0	0	0	0	0	0	0
ID1880	1	0	1	1	1	1	1	0	1	1	0	1
ID1881	1	1	1	1	1	1	1	1	1	1	0	1
ID1882	0	0	1	1	1	0	0	0	1	1	0	0
ID1883	0	0	1	1	1	0	0	0	0	0	0	0
ID1884	0	0	1	0	0	0	0	0	0	1	0	0
ID1885	1	1	1	1	1	1	1	1	1	1	0	1
ID1886	1	0	0	0	0	0	0	0	0	1	0	0
ID1887	0	0	1	1	0	0	0	0	1	1	0	0
ID1888	0	0	1	1	0	1	0	0	1	1	0	1
ID1889	0	1	1	1	1	1	1	1	1	1	0	1
ID1890	1	1	1	1	1	1	1	1	1	1	0	1
ID1891	0	0	0	1	0	0	0	1	0	1	0	1
ID1892	0	1	1	1	1	0	1	0	0	1	0	1
ID1893	1	0	1	1	1	1	0	1	1	1	0	1
ID1894	1	1	1	1	1	1	1	0	1	1	0	1
ID1895	0	0	1	0	1	0	0	0	0	1	0	0
ID1896	1	1	1	1	1	0	1	0	1	1	0	1
ID1897	0	1	1	1	1	1	1	1	1	1	0	0
ID1898	0	0	1	1	1	1	0	0	0	1	0	0
ID1899	1	1	1	1	1	1	1	1	1	0	1	1
ID1900	1	0	1	1	0	0	1	0	0	0	0	0
ID1901	1	1	1	1	1	1	1	1	1	1	0	1
ID1902	1	1	1	1	1	1	1	0	1	1	1	1
ID1903	1	0	0	1	1	1	1	0	0	1	0	1
ID1904	1	1	1	1	1	1	1	1	0	1	0	1
ID1905	0	1	1	1	1	1	1	1	1	1	0	0
ID1906	1	1	1	1	1	1	1	0	1	1	0	1
ID1907	1	1	1	1	1	1	1	0	0	0	1	1
ID1908	1	1	1	1	1	1	1	1	1	1	1	1
ID1909	0	0	1	1	0	1	1	0	1	1	0	0
ID1910	1	1	1	1	1	1	1	0	1	1	1	0
ID1911	0	0	0	1	0	1	0	0	1	1	0	0
ID1912	1	1	1	1	1	0	1	0	1	1	0	1
ID1913	1	0	1	0	0	1	0	0	1	1	0	0
ID1914	0	0	1	1	0	0	0	0	1	1	0	0
ID1915	1	1	0	1	1	1	1	1	0	1	0	1
ID1916	1	1	1	1	1	0	1	0	0	1	0	1
ID1917	1	0	0	1	1	0	1	1	1	1	0	1
ID1918	0	0	1	1	0	0	1	0	0	0	0	0
ID1919	1	1	1	1	1	1	1	1	1	1	0	1
ID1920	0	1	1	1	1	1	1	0	1	1	0	1
ID1921	0	1	1	1	1	1	1	0	1	1	0	0
ID1922	0	0	1	1	1	1	1	0	1	1	0	1
ID1923	0	0	1	0	1	1	0	1	0	0	0	1
ID1924	0	1	1	1	1	0	1	0	1	1	0	0
ID1925	0	1	1	1	1	1	1	0	1	1	0	0
ID1926	1	0	1	1	1	1	1	0	1	0	0	1
ID1927	1	1	1	1	1	1	0	0	0	0	0	1
ID1928	0	0	0	1	0	0	0	0	0	1	0	1
ID1929	0	1	1	1	1	1	1	1	1	1	0	1
ID1930	1	0	1	1	1	0	1	0	1	1	1	0
ID1931	0	1	0	1	1	1	1	0	1	1	1	1
ID1932	0	1	1	1	1	0	0	0	1	1	0	1
ID1933	0	1	0	1	1	0	0	0	1	1	0	1
ID1934	1	1	1	1	1	1	1	1	1	1	0	1
ID1935	0	0	1	1	1	0	1	0	0	1	0	1
ID1936	0	1	1	1	1	1	1	0	1	1	0	1
ID1937	1	1	1	1	1	0	1	0	1	1	0	1
ID1938	0	0	1	0	1	0	1	0	1	1	0	1
ID1939	0	1	1	1	0	1	1	0	1	1	0	1
ID1940	1	1	1	1	1	1	1	1	1	1	0	1
ID1941	1	1	1	1	1	1	1	0	1	1	0	0
ID1942	0	1	1	1	1	0	1	0	1	1	0	1
ID1943	1	1	1	1	1	1	1	1	1	1	1	1
ID1944	1	1	1	1	1	1	1	0	1	1	0	1
ID1945	0	0	1	1	1	1	1	0	0	1	0	1
ID1946	0	0	1	1	0	0	0	0	0	0	0	0
ID1947	0	1	1	0	1	1	1	1	0	1	0	1
ID1948	0	0	0	1	1	1	1	0	0	0	0	0
ID1949	1	0	1	1	1	1	0	0	1	0	0	0
ID1950	0	0	1	1	1	1	0	0	1	1	0	1
ID1951	0	1	0	0	0	0	0	0	0	1	0	0
ID1952	0	1	1	0	0	0	1	0	1	1	0	1
ID1953	0	1	1	1	1	1	1	0	1	1	0	1
ID1954	0	0	1	0	1	0	1	0	1	0	0	0
ID1955	0	0	1	1	1	1	1	0	0	0	0	1
ID1956	0	0	1	1	1	0	0	0	1	0	0	0
ID1957	0	0	1	1	1	0	0	0	0	0	0	0
ID1958	0	0	1	0	1	0	0	0	1	0	0	0
ID1959	0	0	1	1	1	0	1	0	0	0	0	1
ID1960	1	0	1	1	1	0	0	0	1	0	0	0
ID1961	0	0	1	1	1	0	0	0	1	1	0	0
ID1962	0	0	1	1	1	0	1	0	0	1	0	0
ID1963	0	0	1	0	1	1	0	0	0	0	0	0
ID1964	0	1	1	1	1	1	1	0	1	1	0	1
ID1965	0	1	1	1	1	0	0	0	1	1	0	1
ID1966	0	0	1	1	1	0	1	0	1	0	0	0
ID1967	0	0	1	1	1	0	0	0	0	1	0	0
ID1968	0	1	1	1	1	1	1	0	1	1	0	1
ID1969	0	0	1	1	1	1	1	0	0	1	0	1
ID1970	1	1	1	1	1	1	1	1	1	0	0	0
ID1971	0	0	0	1	1	1	1	0	1	1	0	1
ID1972	0	1	1	1	1	1	1	0	1	1	1	1
ID1973	0	1	1	1	1	1	1	1	1	1	1	1
ID1974	1	1	0	1	1	1	1	1	1	1	1	1
ID1975	1	1	1	1	1	1	1	1	1	1	0	1
ID1976	1	1	1	1	1	1	0	0	1	1	0	1
ID1977	1	0	1	1	0	1	1	0	1	1	0	1
ID1978	1	1	1	0	1	1	1	1	1	1	0	1
ID1979	0	1	1	1	1	1	1	0	1	1	0	1
ID1980	1	1	1	1	1	0	1	0	0	1	0	0
ID1981	1	1	1	1	1	1	1	1	0	1	0	1
ID1982	1	1	1	1	1	1	1	0	1	1	0	1
ID1983	1	1	1	1	0	1	1	0	1	1	0	0
ID1984	1	0	1	1	1	1	1	1	1	1	0	1
ID1985	1	1	1	1	1	1	1	1	1	1	0	1
ID1986	1	1	1	1	1	1	1	1	1	1	0	0
ID1987	1	0	1	1	1	0	1	1	0	1	0	1
ID1988	1	1	1	1	1	1	1	1	1	1	0	1
ID1989	1	1	1	1	1	1	1	1	1	1	0	1
ID1990	1	1	1	1	1	1	1	1	1	1	1	1
ID1991	0	1	1	1	1	1	1	1	1	1	0	1
ID1992	1	1	1	1	1	1	1	1	1	1	1	1
ID1993	1	1	1	1	1	1	1	0	1	0	0	1
ID1994	1	1	1	1	1	1	1	0	0	0	0	0
ID1995	1	1	0	1	0	1	1	1	1	1	0	1
ID1996	0	1	1	1	1	1	1	1	1	1	0	1
ID1997	0	1	1	0	1	1	1	0	1	1	0	1
ID1998	0	1	0	1	1	1	1	0	1	0	0	0
[truncated: 4,563 more rows]
