# Supplementary material for: Cognitive diagnostic analysis of mathematics key competencies based on PISA data
Source: PLoS One. 2025 Feb 24;20(2):e0315539. doi: 10.1371/journal.pone.0315539 (PMC11849834; doi:10.1371/journal.pone.0315539)
Supplement: S1 File — (ZIP)s [file pone.0315539.s001.zip › data/PISA data of Taiwan.xlsx]

## Sheet: Sheet1
PISA data of Taiwan
1	5	7	7	7	7	7	7	7	7	7	7	7	7
2	4	1	1	1	1	1	1	0	1	1	0	0	0
3	13	7	7	7	7	7	7	7	7	7	7	7	7
4	13	7	7	7	7	7	7	7	7	7	7	7	7
5	3	1	1	1	1	1	1	1	1	1	0	1	1
6	11	7	7	7	7	7	7	7	7	7	7	7	7
7	11	7	7	7	7	7	7	7	7	7	7	7	7
8	6	1	1	0	1	1	1	1	1	1	1	0	1
9	11	7	7	7	7	7	7	7	7	7	7	7	7
10	10	7	7	7	7	7	7	7	7	7	7	7	7
11	12	7	7	7	7	7	7	7	7	7	7	7	7
12	4	0	0	1	1	1	1	0	0	1	1	0	0
13	10	7	7	7	7	7	7	7	7	7	7	7	7
14	9	7	7	7	7	7	7	7	7	7	7	7	7
15	3	0	0	1	1	1	1	1	0	1	1	1	1
16	2	7	7	7	7	7	7	7	7	7	7	7	7
17	3	1	1	1	1	1	1	1	1	1	1	0	1
18	6	1	0	1	1	0	1	1	0	1	1	0	1
19	8	7	7	7	7	7	7	7	7	7	7	7	7
20	1	1	1	1	1	1	1	1	1	1	1	0	1
21	9	7	7	7	7	7	7	7	7	7	7	7	7
22	2	7	7	7	7	7	7	7	7	7	7	7	7
23	8	7	7	7	7	7	7	7	7	7	7	7	7
24	12	7	7	7	7	7	7	7	7	7	7	7	7
25	10	7	7	7	7	7	7	7	7	7	7	7	7
26	12	7	7	7	7	7	7	7	7	7	7	7	7
27	5	7	7	7	7	7	7	7	7	7	7	7	7
28	9	7	7	7	7	7	7	7	7	7	7	7	7
29	2	7	7	7	7	7	7	7	7	7	7	7	7
30	13	7	7	7	7	7	7	7	7	7	7	7	7
31	7	7	7	7	7	7	7	7	7	7	7	7	7
32	7	7	7	7	7	7	7	7	7	7	7	7	7
33	8	7	7	7	7	7	7	7	7	7	7	7	7
34	4	1	1	1	1	1	1	1	1	1	1	0	1
35	5	7	7	7	7	7	7	7	7	7	7	7	7
36	7	7	7	7	7	7	7	7	7	7	7	7	7
37	6	0	0	0	1	1	1	0	1	1	1	0	1
38	12	7	7	7	7	7	7	7	7	7	7	7	7
39	7	7	7	7	7	7	7	7	7	7	7	7	7
40	3	1	0	1	1	1	0	0	0	1	1	0	0
41	11	7	7	7	7	7	7	7	7	7	7	7	7
42	11	7	7	7	7	7	7	7	7	7	7	7	7
43	12	7	7	7	7	7	7	7	7	7	7	7	7
44	10	7	7	7	7	7	7	7	7	7	7	7	7
45	9	7	7	7	7	7	7	7	7	7	7	7	7
46	8	7	7	7	7	7	7	7	7	7	7	7	7
47	3	1	1	1	1	1	1	1	1	1	1	0	1
48	2	7	7	7	7	7	7	7	7	7	7	7	7
49	2	7	7	7	7	7	7	7	7	7	7	7	7
50	10	7	7	7	7	7	7	7	7	7	7	7	7
51	11	7	7	7	7	7	7	7	7	7	7	7	7
52	5	7	7	7	7	7	7	7	7	7	7	7	7
53	1	0	0	1	1	1	0	1	0	0	0	0	1
54	13	7	7	7	7	7	7	7	7	7	7	7	7
55	1	0	0	0	1	0	1	0	0	0	0	0	0
56	9	7	7	7	7	7	7	7	7	7	7	7	7
57	5	7	7	7	7	7	7	7	7	7	7	7	7
58	10	7	7	7	7	7	7	7	7	7	7	7	7
59	7	7	7	7	7	7	7	7	7	7	7	7	7
60	4	0	1	0	1	1	1	1	0	1	1	0	0
61	6	0	0	0	1	1	0	1	0	8	0	0	0
62	8	7	7	7	7	7	7	7	7	7	7	7	7
63	7	7	7	7	7	7	7	7	7	7	7	7	7
64	9	7	7	7	7	7	7	7	7	7	7	7	7
65	2	7	7	7	7	7	7	7	7	7	7	7	7
66	8	7	7	7	7	7	7	7	7	7	7	7	7
67	1	0	0	1	0	1	1	0	0	0	1	0	1
68	13	7	7	7	7	7	7	7	7	7	7	7	7
69	6	1	0	1	1	1	1	1	1	1	1	0	1
70	13	7	7	7	7	7	7	7	7	7	7	7	7
71	12	7	7	7	7	7	7	7	7	7	7	7	7
72	5	7	7	7	7	7	7	7	7	7	7	7	7
73	6	1	0	1	1	1	0	0	0	1	1	0	0
74	4	1	0	1	1	1	0	0	0	1	0	0	0
75	6	1	1	1	1	1	1	1	0	1	1	0	1
76	12	7	7	7	7	7	7	7	7	7	7	7	7
77	13	7	7	7	7	7	7	7	7	7	7	7	7
78	1	0	0	1	1	1	1	1	0	1	1	0	1
79	6	0	0	1	1	1	0	1	0	0	1	0	1
80	1	1	0	1	1	1	1	1	0	0	1	0	1
81	10	7	7	7	7	7	7	7	7	7	7	7	7
82	12	7	7	7	7	7	7	7	7	7	7	7	7
83	4	0	0	1	1	1	0	1	0	1	0	0	0
84	10	7	7	7	7	7	7	7	7	7	7	7	7
85	5	7	7	7	7	7	7	7	7	7	7	7	7
86	7	7	7	7	7	7	7	7	7	7	7	7	7
87	4	0	0	1	1	0	1	0	0	1	0	0	1
88	8	7	7	7	7	7	7	7	7	7	7	7	7
89	6	0	0	1	1	1	0	0	0	1	0	0	0
90	9	7	7	7	7	7	7	7	7	7	7	7	7
91	8	7	7	7	7	7	7	7	7	7	7	7	7
92	11	7	7	7	7	7	7	7	7	7	7	7	7
93	4	1	0	1	1	1	1	1	1	1	1	0	1
94	2	7	7	7	7	7	7	7	7	7	7	7	7
95	7	7	7	7	7	7	7	7	7	7	7	7	7
96	13	7	7	7	7	7	7	7	7	7	7	7	7
97	13	7	7	7	7	7	7	7	7	7	7	7	7
98	11	7	7	7	7	7	7	7	7	7	7	7	7
99	10	7	7	7	7	7	7	7	7	7	7	7	7
100	8	7	7	7	7	7	7	7	7	7	7	7	7
101	3	1	1	1	1	1	1	0	0	1	1	0	1
102	11	7	7	7	7	7	7	7	7	7	7	7	7
103	3	0	1	1	1	1	0	0	0	1	1	0	0
104	3	1	1	1	1	1	1	0	0	1	1	0	1
105	12	7	7	7	7	7	7	7	7	7	7	7	7
106	7	7	7	7	7	7	7	7	7	7	7	7	7
107	2	7	7	7	7	7	7	7	7	7	7	7	7
108	5	7	7	7	7	7	7	7	7	7	7	7	7
109	5	7	7	7	7	7	7	7	7	7	7	7	7
110	1	1	1	1	1	1	1	0	0	1	1	0	1
111	1	1	1	1	1	1	1	1	1	1	1	0	0
112	11	7	7	7	7	7	7	7	7	7	7	7	7
113	5	7	7	7	7	7	7	7	7	7	7	7	7
114	8	7	7	7	7	7	7	7	7	7	7	7	7
115	7	7	7	7	7	7	7	7	7	7	7	7	7
116	3	0	0	1	0	1	0	0	0	0	1	0	0
117	9	7	7	7	7	7	7	7	7	7	7	7	7
118	12	7	7	7	7	7	7	7	7	7	7	7	7
119	11	7	7	7	7	7	7	7	7	7	7	7	7
120	2	7	7	7	7	7	7	7	7	7	7	7	7
121	10	7	7	7	7	7	7	7	7	7	7	7	7
122	13	7	7	7	7	7	7	7	7	7	7	7	7
123	6	0	0	1	1	1	0	0	0	0	1	0	0
124	2	7	7	7	7	7	7	7	7	7	7	7	7
125	5	7	7	7	7	7	7	7	7	7	7	7	7
126	1	0	0	1	0	0	0	0	0	0	0	0	0
127	7	7	7	7	7	7	7	7	7	7	7	7	7
128	10	7	7	7	7	7	7	7	7	7	7	7	7
129	9	7	7	7	7	7	7	7	7	7	7	7	7
130	3	0	0	1	1	1	0	1	0	0	1	0	0
131	10	7	7	7	7	7	7	7	7	7	7	7	7
132	13	7	7	7	7	7	7	7	7	7	7	7	7
133	4	1	0	1	1	1	1	1	0	1	0	0	1
134	4	1	0	0	1	1	1	1	0	1	1	0	1
135	13	7	7	7	7	7	7	7	7	7	7	7	7
136	8	7	7	7	7	7	7	7	7	7	7	7	7
137	6	0	0	1	0	0	0	0	0	8	0	0	1
138	4	0	0	1	1	1	1	0	0	0	1	0	1
139	10	7	7	7	7	7	7	7	7	7	7	7	7
140	3	1	1	1	1	1	0	1	0	0	1	0	1
141	11	7	7	7	7	7	7	7	7	7	7	7	7
142	1	1	1	1	1	1	1	1	1	1	1	0	1
143	12	7	7	7	7	7	7	7	7	7	7	7	7
144	7	7	7	7	7	7	7	7	7	7	7	7	7
145	12	7	7	7	7	7	7	7	7	7	7	7	7
146	2	7	7	7	7	7	7	7	7	7	7	7	7
147	5	7	7	7	7	7	7	7	7	7	7	7	7
148	8	7	7	7	7	7	7	7	7	7	7	7	7
149	9	7	7	7	7	7	7	7	7	7	7	7	7
150	2	7	7	7	7	7	7	7	7	7	7	7	7
151	12	7	7	7	7	7	7	7	7	7	7	7	7
152	1	0	0	1	1	1	0	0	0	0	1	0	0
153	3	0	1	1	1	1	0	0	0	1	0	1	1
154	6	1	1	0	1	1	1	1	1	1	1	0	1
155	12	7	7	7	7	7	7	7	7	7	7	7	7
156	6	0	0	1	1	1	0	0	0	0	1	0	0
157	4	0	0	1	1	1	0	0	1	1	1	0	1
158	2	7	7	7	7	7	7	7	7	7	7	7	7
159	8	7	7	7	7	7	7	7	7	7	7	7	7
160	7	7	7	7	7	7	7	7	7	7	7	7	7
161	9	7	7	7	7	7	7	7	7	7	7	7	7
162	7	7	7	7	7	7	7	7	7	7	7	7	7
163	10	7	7	7	7	7	7	7	7	7	7	7	7
164	3	1	0	1	1	1	0	0	0	1	1	0	0
165	11	7	7	7	7	7	7	7	7	7	7	7	7
166	11	7	7	7	7	7	7	7	7	7	7	7	7
167	2	7	7	7	7	7	7	7	7	7	7	7	7
168	12	7	7	7	7	7	7	7	7	7	7	7	7
169	6	0	0	1	0	1	0	1	0	1	1	0	0
170	1	1	1	1	1	1	1	1	1	1	1	0	1
171	2	7	7	7	7	7	7	7	7	7	7	7	7
172	10	7	7	7	7	7	7	7	7	7	7	7	7
173	13	7	7	7	7	7	7	7	7	7	7	7	7
174	5	7	7	7	7	7	7	7	7	7	7	7	7
175	3	1	1	1	1	1	1	1	1	1	1	1	1
176	11	7	7	7	7	7	7	7	7	7	7	7	7
177	13	7	7	7	7	7	7	7	7	7	7	7	7
178	5	7	7	7	7	7	7	7	7	7	7	7	7
179	9	7	7	7	7	7	7	7	7	7	7	7	7
180	8	7	7	7	7	7	7	7	7	7	7	7	7
181	13	7	7	7	7	7	7	7	7	7	7	7	7
182	1	0	1	1	1	1	1	1	0	1	1	0	1
183	4	1	1	1	1	1	1	1	1	1	0	0	1
184	10	7	7	7	7	7	7	7	7	7	7	7	7
185	8	7	7	7	7	7	7	7	7	7	7	7	7
186	4	0	1	1	1	1	1	1	0	1	1	1	1
187	9	7	7	7	7	7	7	7	7	7	7	7	7
188	6	1	1	1	1	1	1	1	1	1	1	0	1
189	9	7	7	7	7	7	7	7	7	7	7	7	7
190	7	7	7	7	7	7	7	7	7	7	7	7	7
191	9	7	7	7	7	7	7	7	7	7	7	7	7
192	6	1	1	1	1	1	0	1	1	1	1	1	1
193	13	7	7	7	7	7	7	7	7	7	7	7	7
194	10	7	7	7	7	7	7	7	7	7	7	7	7
195	5	7	7	7	7	7	7	7	7	7	7	7	7
196	3	1	1	1	1	1	1	1	1	1	1	0	0
197	12	7	7	7	7	7	7	7	7	7	7	7	7
198	2	7	7	7	7	7	7	7	7	7	7	7	7
199	4	1	1	1	1	1	1	1	1	1	1	1	1
200	1	1	1	1	1	1	1	1	1	1	1	1	1
201	10	7	7	7	7	7	7	7	7	7	7	7	7
202	13	7	7	7	7	7	7	7	7	7	7	7	7
203	6	1	0	1	1	1	1	1	0	1	1	1	1
204	1	1	1	1	1	1	1	1	1	1	1	0	1
205	11	7	7	7	7	7	7	7	7	7	7	7	7
206	13	7	7	7	7	7	7	7	7	7	7	7	7
207	4	1	1	1	0	1	1	1	1	1	1	0	1
208	7	7	7	7	7	7	7	7	7	7	7	7	7
209	4	1	0	1	1	1	1	1	1	1	1	0	1
210	2	7	7	7	7	7	7	7	7	7	7	7	7
211	9	7	7	7	7	7	7	7	7	7	7	7	7
212	11	7	7	7	7	7	7	7	7	7	7	7	7
213	5	7	7	7	7	7	7	7	7	7	7	7	7
214	12	7	7	7	7	7	7	7	7	7	7	7	7
215	3	1	1	1	1	1	1	1	1	1	1	0	1
216	12	7	7	7	7	7	7	7	7	7	7	7	7
217	5	7	7	7	7	7	7	7	7	7	7	7	7
218	8	7	7	7	7	7	7	7	7	7	7	7	7
219	3	1	1	1	1	1	1	1	1	1	1	0	1
220	1	1	1	1	1	1	1	1	0	1	1	0	1
221	11	7	7	7	7	7	7	7	7	7	7	7	7
222	3	1	1	1	1	1	1	1	0	1	1	0	1
223	7	7	7	7	7	7	7	7	7	7	7	7	7
224	8	7	7	7	7	7	7	7	7	7	7	7	7
225	8	7	7	7	7	7	7	7	7	7	7	7	7
226	2	7	7	7	7	7	7	7	7	7	7	7	7
227	1	1	1	1	1	1	1	1	1	0	1	0	0
228	4	0	0	0	1	1	1	0	0	0	0	0	0
229	4	0	1	1	1	1	0	1	0	1	1	0	1
230	10	7	7	7	7	7	7	7	7	7	7	7	7
231	1	1	0	1	1	1	1	0	0	0	0	0	0
232	13	7	7	7	7	7	7	7	7	7	7	7	7
233	5	7	7	7	7	7	7	7	7	7	7	7	7
234	2	7	7	7	7	7	7	7	7	7	7	7	7
235	7	7	7	7	7	7	7	7	7	7	7	7	7
236	5	7	7	7	7	7	7	7	7	7	7	7	7
237	9	7	7	7	7	7	7	7	7	7	7	7	7
238	8	7	7	7	7	7	7	7	7	7	7	7	7
239	9	7	7	7	7	7	7	7	7	7	7	7	7
240	13	7	7	7	7	7	7	7	7	7	7	7	7
241	8	7	7	7	7	7	7	7	7	7	7	7	7
242	7	7	7	7	7	7	7	7	7	7	7	7	7
243	2	7	7	7	7	7	7	7	7	7	7	7	7
244	11	7	7	7	7	7	7	7	7	7	7	7	7
245	6	0	0	1	1	1	1	1	0	0	1	0	0
246	3	1	0	0	1	1	0	0	0	0	1	0	1
247	12	7	7	7	7	7	7	7	7	7	7	7	7
248	3	0	0	0	0	0	0	0	0	0	0	0	1
249	6	0	0	0	0	1	0	0	0	1	0	0	0
250	10	7	7	7	7	7	7	7	7	7	7	7	7
251	3	1	0	1	1	1	1	0	1	1	1	0	1
252	1	0	1	1	0	1	1	1	0	1	1	0	1
253	7	7	7	7	7	7	7	7	7	7	7	7	7
254	10	7	7	7	7	7	7	7	7	7	7	7	7
255	6	1	0	1	1	1	0	1	0	1	1	0	1
256	11	7	7	7	7	7	7	7	7	7	7	7	7
257	2	7	7	7	7	7	7	7	7	7	7	7	7
258	7	7	7	7	7	7	7	7	7	7	7	7	7
259	13	7	7	7	7	7	7	7	7	7	7	7	7
260	10	7	7	7	7	7	7	7	7	7	7	7	7
261	1	1	0	1	1	1	1	1	0	1	1	0	1
262	6	0	0	0	1	1	0	1	0	1	1	0	0
263	11	7	7	7	7	7	7	7	7	7	7	7	7
264	12	7	7	7	7	7	7	7	7	7	7	7	7
265	5	7	7	7	7	7	7	7	7	7	7	7	7
266	11	7	7	7	7	7	7	7	7	7	7	7	7
267	11	7	7	7	7	7	7	7	7	7	7	7	7
268	13	7	7	7	7	7	7	7	7	7	7	7	7
269	8	7	7	7	7	7	7	7	7	7	7	7	7
270	2	7	7	7	7	7	7	7	7	7	7	7	7
271	3	1	1	1	1	1	1	1	1	1	1	0	1
272	13	7	7	7	7	7	7	7	7	7	7	7	7
273	8	7	7	7	7	7	7	7	7	7	7	7	7
274	7	7	7	7	7	7	7	7	7	7	7	7	7
275	9	7	7	7	7	7	7	7	7	7	7	7	7
276	2	7	7	7	7	7	7	7	7	7	7	7	7
277	5	7	7	7	7	7	7	7	7	7	7	7	7
278	3	1	1	1	1	0	1	1	0	1	1	0	1
279	4	1	1	1	1	1	1	1	1	1	1	0	1
280	12	7	7	7	7	7	7	7	7	7	7	7	7
281	4	0	0	1	1	1	1	0	0	1	1	0	1
282	10	7	7	7	7	7	7	7	7	7	7	7	7
283	9	7	7	7	7	7	7	7	7	7	7	7	7
284	9	7	7	7	7	7	7	7	7	7	7	7	7
285	1	1	0	1	1	1	1	1	0	1	1	0	1
286	8	7	7	7	7	7	7	7	7	7	7	7	7
287	12	7	7	7	7	7	7	7	7	7	7	7	7
288	5	7	7	7	7	7	7	7	7	7	7	7	7
289	6	0	0	1	1	1	1	0	0	0	0	0	0
290	4	0	0	1	1	1	0	0	0	1	0	0	0
291	7	7	7	7	7	7	7	7	7	7	7	7	7
292	9	7	7	7	7	7	7	7	7	7	7	7	7
293	2	7	7	7	7	7	7	7	7	7	7	7	7
294	2	7	7	7	7	7	7	7	7	7	7	7	7
295	1	1	1	1	1	1	1	1	1	1	1	0	0
296	12	7	7	7	7	7	7	7	7	7	7	7	7
297	5	7	7	7	7	7	7	7	7	7	7	7	7
298	10	7	7	7	7	7	7	7	7	7	7	7	7
299	13	7	7	7	7	7	7	7	7	7	7	7	7
300	6	1	1	1	1	1	0	1	1	1	1	0	1
301	1	1	1	1	1	1	1	1	1	1	1	0	1
302	8	7	7	7	7	7	7	7	7	7	7	7	7
303	5	7	7	7	7	7	7	7	7	7	7	7	7
304	6	1	1	1	1	1	1	0	1	1	0	0	1
305	13	7	7	7	7	7	7	7	7	7	7	7	7
306	12	7	7	7	7	7	7	7	7	7	7	7	7
307	11	7	7	7	7	7	7	7	7	7	7	7	7
308	9	7	7	7	7	7	7	7	7	7	7	7	7
309	4	0	1	1	1	0	0	0	0	1	0	0	1
310	3	1	0	1	0	1	1	0	1	1	1	0	0
311	10	7	7	7	7	7	7	7	7	7	7	7	7
312	2	7	7	7	7	7	7	7	7	7	7	7	7
313	12	7	7	7	7	7	7	7	7	7	7	7	7
314	11	7	7	7	7	7	7	7	7	7	7	7	7
315	7	7	7	7	7	7	7	7	7	7	7	7	7
316	3	0	0	1	1	1	1	1	0	1	1	0	1
317	8	7	7	7	7	7	7	7	7	7	7	7	7
318	4	1	1	1	1	1	0	0	0	1	0	0	0
319	5	7	7	7	7	7	7	7	7	7	7	7	7
320	13	7	7	7	7	7	7	7	7	7	7	7	7
321	1	0	1	1	1	1	1	1	1	1	1	0	0
322	7	7	7	7	7	7	7	7	7	7	7	7	7
323	8	7	7	7	7	7	7	7	7	7	7	7	7
324	10	7	7	7	7	7	7	7	7	7	7	7	7
325	11	7	7	7	7	7	7	7	7	7	7	7	7
326	9	7	7	7	7	7	7	7	7	7	7	7	7
327	10	7	7	7	7	7	7	7	7	7	7	7	7
328	4	1	1	1	1	1	1	0	1	1	1	1	1
329	3	0	1	0	1	0	1	0	0	0	0	0	0
330	2	7	7	7	7	7	7	7	7	7	7	7	7
331	11	7	7	7	7	7	7	7	7	7	7	7	7
332	1	0	0	1	1	1	0	0	0	0	0	0	1
333	1	0	0	1	1	1	0	0	0	0	1	0	1
334	2	7	7	7	7	7	7	7	7	7	7	7	7
335	11	7	7	7	7	7	7	7	7	7	7	7	7
336	10	7	7	7	7	7	7	7	7	7	7	7	7
337	12	7	7	7	7	7	7	7	7	7	7	7	7
338	5	7	7	7	7	7	7	7	7	7	7	7	7
339	8	7	7	7	7	7	7	7	7	7	7	7	7
340	4	0	0	1	1	0	0	0	0	0	0	0	0
341	5	7	7	7	7	7	7	7	7	7	7	7	7
342	11	7	7	7	7	7	7	7	7	7	7	7	7
343	7	7	7	7	7	7	7	7	7	7	7	7	7
344	13	7	7	7	7	7	7	7	7	7	7	7	7
345	7	7	7	7	7	7	7	7	7	7	7	7	7
346	5	7	7	7	7	7	7	7	7	7	7	7	7
347	12	7	7	7	7	7	7	7	7	7	7	7	7
348	7	7	7	7	7	7	7	7	7	7	7	7	7
349	13	7	7	7	7	7	7	7	7	7	7	7	7
350	4	0	0	0	1	0	1	0	0	0	1	0	0
351	10	7	7	7	7	7	7	7	7	7	7	7	7
352	9	7	7	7	7	7	7	7	7	7	7	7	7
353	3	0	0	1	1	1	0	0	0	0	0	0	0
354	11	7	7	7	7	7	7	7	7	7	7	7	7
355	9	7	7	7	7	7	7	7	7	7	7	7	7
356	13	7	7	7	7	7	7	7	7	7	7	7	7
357	6	0	0	1	1	0	0	0	0	1	0	0	0
358	10	7	7	7	7	7	7	7	7	7	7	7	7
359	9	7	7	7	7	7	7	7	7	7	7	7	7
360	12	7	7	7	7	7	7	7	7	7	7	7	7
361	1	1	0	1	1	0	0	0	0	1	0	0	0
362	8	7	7	7	7	7	7	7	7	7	7	7	7
363	6	0	0	1	1	0	1	0	0	0	1	0	0
364	2	7	7	7	7	7	7	7	7	7	7	7	7
365	3	0	0	1	0	0	1	0	0	0	0	0	0
366	6	1	0	0	1	1	0	0	0	0	0	0	0
367	4	0	0	1	1	1	1	0	0	1	0	0	0
368	13	7	7	7	7	7	7	7	7	7	7	7	7
369	1	1	1	1	1	1	0	1	0	1	1	0	1
370	12	7	7	7	7	7	7	7	7	7	7	7	7
371	10	7	7	7	7	7	7	7	7	7	7	7	7
372	5	7	7	7	7	7	7	7	7	7	7	7	7
373	11	7	7	7	7	7	7	7	7	7	7	7	7
374	12	7	7	7	7	7	7	7	7	7	7	7	7
375	8	7	7	7	7	7	7	7	7	7	7	7	7
376	6	0	0	1	1	1	0	0	0	0	0	0	1
377	10	7	7	7	7	7	7	7	7	7	7	7	7
378	5	7	7	7	7	7	7	7	7	7	7	7	7
379	3	0	0	0	1	0	1	0	0	0	0	0	0
380	9	7	7	7	7	7	7	7	7	7	7	7	7
381	8	7	7	7	7	7	7	7	7	7	7	7	7
382	11	7	7	7	7	7	7	7	7	7	7	7	7
383	2	7	7	7	7	7	7	7	7	7	7	7	7
384	4	0	0	1	0	1	1	0	0	0	0	0	0
385	7	7	7	7	7	7	7	7	7	7	7	7	7
386	12	7	7	7	7	7	7	7	7	7	7	7	7
387	6	1	0	1	1	1	0	0	0	1	0	0	1
388	5	7	7	7	7	7	7	7	7	7	7	7	7
389	11	7	7	7	7	7	7	7	7	7	7	7	7
390	8	7	7	7	7	7	7	7	7	7	7	7	7
391	4	1	1	1	1	1	0	0	1	1	1	0	1
392	1	0	0	1	1	1	0	0	0	1	0	0	0
393	10	7	7	7	7	7	7	7	7	7	7	7	7
394	9	7	7	7	7	7	7	7	7	7	7	7	7
395	7	7	7	7	7	7	7	7	7	7	7	7	7
396	2	7	7	7	7	7	7	7	7	7	7	7	7
397	3	0	1	1	1	1	1	1	1	1	1	0	1
398	2	7	7	7	7	7	7	7	7	7	7	7	7
399	7	7	7	7	7	7	7	7	7	7	7	7	7
400	6	0	0	0	0	1	0	1	0	8	0	0	0
401	9	7	7	7	7	7	7	7	7	7	7	7	7
402	13	7	7	7	7	7	7	7	7	7	7	7	7
403	3	0	0	1	1	1	0	0	0	1	0	0	1
404	9	7	7	7	7	7	7	7	7	7	7	7	7
405	7	7	7	7	7	7	7	7	7	7	7	7	7
406	11	7	7	7	7	7	7	7	7	7	7	7	7
407	4	1	0	0	1	1	0	0	0	1	1	0	1
408	13	7	7	7	7	7	7	7	7	7	7	7	7
409	6	1	1	1	1	1	1	0	1	1	1	0	1
410	3	1	0	1	1	1	1	1	1	0	1	0	1
411	4	0	0	1	0	1	1	0	0	1	1	0	1
412	7	7	7	7	7	7	7	7	7	7	7	7	7
413	2	7	7	7	7	7	7	7	7	7	7	7	7
414	1	0	0	1	1	1	1	0	1	1	1	0	1
415	1	1	0	1	1	1	1	1	1	1	1	0	1
416	12	7	7	7	7	7	7	7	7	7	7	7	7
417	13	7	7	7	7	7	7	7	7	7	7	7	7
418	1	1	0	1	1	1	1	1	0	0	1	0	0
419	3	1	0	1	1	1	1	0	1	1	1	0	1
420	13	7	7	7	7	7	7	7	7	7	7	7	7
421	5	7	7	7	7	7	7	7	7	7	7	7	7
422	10	7	7	7	7	7	7	7	7	7	7	7	7
423	8	7	7	7	7	7	7	7	7	7	7	7	7
424	6	1	1	1	1	1	1	1	1	1	1	0	1
425	9	7	7	7	7	7	7	7	7	7	7	7	7
426	12	7	7	7	7	7	7	7	7	7	7	7	7
427	8	7	7	7	7	7	7	7	7	7	7	7	7
428	10	7	7	7	7	7	7	7	7	7	7	7	7
429	11	7	7	7	7	7	7	7	7	7	7	7	7
430	5	7	7	7	7	7	7	7	7	7	7	7	7
431	5	7	7	7	7	7	7	7	7	7	7	7	7
432	6	0	1	0	0	1	0	1	0	1	1	0	0
433	8	7	7	7	7	7	7	7	7	7	7	7	7
434	11	7	7	7	7	7	7	7	7	7	7	7	7
435	12	7	7	7	7	7	7	7	7	7	7	7	7
436	2	7	7	7	7	7	7	7	7	7	7	7	7
437	7	7	7	7	7	7	7	7	7	7	7	7	7
438	2	7	7	7	7	7	7	7	7	7	7	7	7
439	9	7	7	7	7	7	7	7	7	7	7	7	7
440	9	7	7	7	7	7	7	7	7	7	7	7	7
441	6	0	1	0	1	1	1	1	1	1	1	0	0
442	8	7	7	7	7	7	7	7	7	7	7	7	7
443	12	7	7	7	7	7	7	7	7	7	7	7	7
444	13	7	7	7	7	7	7	7	7	7	7	7	7
445	6	0	0	0	0	0	0	0	0	8	0	0	0
446	1	1	0	1	1	0	0	0	1	1	1	0	1
447	10	7	7	7	7	7	7	7	7	7	7	7	7
448	13	7	7	7	7	7	7	7	7	7	7	7	7
449	10	7	7	7	7	7	7	7	7	7	7	7	7
450	2	7	7	7	7	7	7	7	7	7	7	7	7
451	4	1	1	1	1	1	1	1	1	1	1	1	1
452	8	7	7	7	7	7	7	7	7	7	7	7	7
453	8	7	7	7	7	7	7	7	7	7	7	7	7
454	1	0	1	1	1	1	0	1	0	0	1	0	0
455	4	1	1	1	1	1	0	1	0	0	0	0	1
456	3	1	1	1	0	1	0	0	1	1	1	1	1
457	7	7	7	7	7	7	7	7	7	7	7	7	7
458	12	7	7	7	7	7	7	7	7	7	7	7	7
459	13	7	7	7	7	7	7	7	7	7	7	7	7
460	2	7	7	7	7	7	7	7	7	7	7	7	7
461	5	7	7	7	7	7	7	7	7	7	7	7	7
462	5	7	7	7	7	7	7	7	7	7	7	7	7
463	11	7	7	7	7	7	7	7	7	7	7	7	7
464	3	0	0	1	1	1	0	0	1	1	1	0	0
465	10	7	7	7	7	7	7	7	7	7	7	7	7
466	11	7	7	7	7	7	7	7	7	7	7	7	7
467	9	7	7	7	7	7	7	7	7	7	7	7	7
468	6	1	1	1	1	1	1	1	1	1	1	0	1
469	5	7	7	7	7	7	7	7	7	7	7	7	7
470	7	7	7	7	7	7	7	7	7	7	7	7	7
471	1	0	1	1	1	1	1	1	1	1	1	0	0
472	2	7	7	7	7	7	7	7	7	7	7	7	7
473	9	7	7	7	7	7	7	7	7	7	7	7	7
474	4	1	1	1	0	1	1	0	1	1	1	1	1
475	3	1	1	0	1	1	1	1	0	0	1	0	1
476	8	7	7	7	7	7	7	7	7	7	7	7	7
477	12	7	7	7	7	7	7	7	7	7	7	7	7
478	7	7	7	7	7	7	7	7	7	7	7	7	7
479	4	0	1	0	1	1	1	1	1	0	1	0	1
480	12	7	7	7	7	7	7	7	7	7	7	7	7
481	1	0	0	1	0	0	0	0	0	1	0	0	0
482	5	7	7	7	7	7	7	7	7	7	7	7	7
483	7	7	7	7	7	7	7	7	7	7	7	7	7
484	9	7	7	7	7	7	7	7	7	7	7	7	7
485	12	7	7	7	7	7	7	7	7	7	7	7	7
486	5	7	7	7	7	7	7	7	7	7	7	7	7
487	8	7	7	7	7	7	7	7	7	7	7	7	7
488	10	7	7	7	7	7	7	7	7	7	7	7	7
489	13	7	7	7	7	7	7	7	7	7	7	7	7
490	4	0	0	1	1	1	0	0	1	0	1	0	0
491	2	7	7	7	7	7	7	7	7	7	7	7	7
492	5	7	7	7	7	7	7	7	7	7	7	7	7
493	9	7	7	7	7	7	7	7	7	7	7	7	7
494	1	0	1	1	0	1	1	0	1	1	1	0	0
495	10	7	7	7	7	7	7	7	7	7	7	7	7
496	8	7	7	7	7	7	7	7	7	7	7	7	7
497	11	7	7	7	7	7	7	7	7	7	7	7	7
498	3	0	0	1	0	0	0	1	0	0	0	0	0
499	6	0	0	1	1	1	1	0	0	1	1	0	0
500	12	7	7	7	7	7	7	7	7	7	7	7	7
501	3	1	1	1	1	1	1	1	0	1	1	0	1
502	6	1	1	1	1	1	0	0	0	1	1	1	0
503	13	7	7	7	7	7	7	7	7	7	7	7	7
504	9	7	7	7	7	7	7	7	7	7	7	7	7
505	6	1	1	1	1	1	1	1	1	1	1	1	1
506	2	7	7	7	7	7	7	7	7	7	7	7	7
507	10	7	7	7	7	7	7	7	7	7	7	7	7
508	7	7	7	7	7	7	7	7	7	7	7	7	7
509	8	7	7	7	7	7	7	7	7	7	7	7	7
510	4	0	0	1	1	1	0	1	0	1	0	0	0
511	1	1	1	1	1	1	1	1	0	1	1	0	1
512	11	7	7	7	7	7	7	7	7	7	7	7	7
513	13	7	7	7	7	7	7	7	7	7	7	7	7
514	11	7	7	7	7	7	7	7	7	7	7	7	7
515	7	7	7	7	7	7	7	7	7	7	7	7	7
516	3	0	1	1	1	1	1	1	0	1	1	0	1
517	2	7	7	7	7	7	7	7	7	7	7	7	7
518	12	7	7	7	7	7	7	7	7	7	7	7	7
519	7	7	7	7	7	7	7	7	7	7	7	7	7
520	9	7	7	7	7	7	7	7	7	7	7	7	7
521	5	7	7	7	7	7	7	7	7	7	7	7	7
522	8	7	7	7	7	7	7	7	7	7	7	7	7
523	13	7	7	7	7	7	7	7	7	7	7	7	7
524	12	7	7	7	7	7	7	7	7	7	7	7	7
525	11	7	7	7	7	7	7	7	7	7	7	7	7
526	8	7	7	7	7	7	7	7	7	7	7	7	7
527	11	7	7	7	7	7	7	7	7	7	7	7	7
528	4	1	0	0	1	1	1	1	0	1	1	0	0
529	11	7	7	7	7	7	7	7	7	7	7	7	7
530	6	1	1	1	1	1	0	0	1	1	1	0	1
531	9	7	7	7	7	7	7	7	7	7	7	7	7
532	6	0	0	1	1	1	0	1	0	0	1	0	0
533	3	1	1	0	1	1	0	0	0	1	1	0	1
534	12	7	7	7	7	7	7	7	7	7	7	7	7
535	7	7	7	7	7	7	7	7	7	7	7	7	7
536	5	7	7	7	7	7	7	7	7	7	7	7	7
537	4	1	0	1	1	1	0	1	0	1	1	0	1
538	4	0	0	0	1	1	1	0	0	1	1	0	0
539	2	7	7	7	7	7	7	7	7	7	7	7	7
540	1	0	0	1	1	0	1	0	0	0	1	0	0
541	2	7	7	7	7	7	7	7	7	7	7	7	7
542	7	7	7	7	7	7	7	7	7	7	7	7	7
543	3	1	0	1	1	1	1	0	0	1	1	0	0
544	5	7	7	7	7	7	7	7	7	7	7	7	7
545	2	7	7	7	7	7	7	7	7	7	7	7	7
546	10	7	7	7	7	7	7	7	7	7	7	7	7
547	6	0	0	1	1	0	0	0	0	0	0	0	0
548	1	0	1	1	1	1	0	0	0	0	0	0	0
549	9	7	7	7	7	7	7	7	7	7	7	7	7
550	3	0	0	1	1	1	1	1	0	0	1	0	1
551	10	7	7	7	7	7	7	7	7	7	7	7	7
552	1	0	0	1	1	1	0	0	0	1	1	0	0
553	10	7	7	7	7	7	7	7	7	7	7	7	7
554	13	7	7	7	7	7	7	7	7	7	7	7	7
555	9	7	7	7	7	7	7	7	7	7	7	7	7
556	12	7	7	7	7	7	7	7	7	7	7	7	7
557	7	7	7	7	7	7	7	7	7	7	7	7	7
558	2	7	7	7	7	7	7	7	7	7	7	7	7
559	3	1	1	1	1	1	1	1	0	1	1	0	1
560	10	7	7	7	7	7	7	7	7	7	7	7	7
561	11	7	7	7	7	7	7	7	7	7	7	7	7
562	10	7	7	7	7	7	7	7	7	7	7	7	7
563	3	0	1	1	1	0	0	0	0	1	0	0	0
564	4	0	1	1	1	1	1	1	1	1	1	0	1
565	11	7	7	7	7	7	7	7	7	7	7	7	7
566	4	1	0	1	1	1	1	1	0	1	1	0	1
567	6	1	0	1	1	1	0	1	0	0	1	0	1
568	9	7	7	7	7	7	7	7	7	7	7	7	7
569	8	7	7	7	7	7	7	7	7	7	7	7	7
570	5	7	7	7	7	7	7	7	7	7	7	7	7
571	9	7	7	7	7	7	7	7	7	7	7	7	7
572	12	7	7	7	7	7	7	7	7	7	7	7	7
573	1	0	0	1	1	0	0	0	0	0	0	0	0
574	8	7	7	7	7	7	7	7	7	7	7	7	7
575	6	1	1	1	1	1	1	0	1	1	1	0	1
576	1	1	0	0	1	1	0	1	0	1	1	0	0
577	9	7	7	7	7	7	7	7	7	7	7	7	7
578	2	7	7	7	7	7	7	7	7	7	7	7	7
579	8	7	7	7	7	7	7	7	7	7	7	7	7
580	8	7	7	7	7	7	7	7	7	7	7	7	7
581	13	7	7	7	7	7	7	7	7	7	7	7	7
582	6	1	1	1	1	1	1	1	0	1	1	0	1
583	11	7	7	7	7	7	7	7	7	7	7	7	7
584	13	7	7	7	7	7	7	7	7	7	7	7	7
585	10	7	7	7	7	7	7	7	7	7	7	7	7
586	13	7	7	7	7	7	7	7	7	7	7	7	7
587	12	7	7	7	7	7	7	7	7	7	7	7	7
588	7	7	7	7	7	7	7	7	7	7	7	7	7
589	3	1	0	1	1	1	1	0	1	1	1	0	1
590	5	7	7	7	7	7	7	7	7	7	7	7	7
591	1	0	0	0	1	1	1	0	1	1	1	0	1
592	7	7	7	7	7	7	7	7	7	7	7	7	7
593	5	7	7	7	7	7	7	7	7	7	7	7	7
594	2	7	7	7	7	7	7	7	7	7	7	7	7
595	4	0	1	1	1	1	1	1	1	1	1	0	0
596	10	7	7	7	7	7	7	7	7	7	7	7	7
597	3	1	0	0	1	1	0	0	0	0	1	0	0
598	6	1	0	1	0	1	1	1	0	1	1	0	1
599	7	7	7	7	7	7	7	7	7	7	7	7	7
600	7	7	7	7	7	7	7	7	7	7	7	7	7
601	11	7	7	7	7	7	7	7	7	7	7	7	7
602	5	7	7	7	7	7	7	7	7	7	7	7	7
603	4	1	0	0	1	1	1	0	1	1	1	1	1
604	8	7	7	7	7	7	7	7	7	7	7	7	7
605	5	7	7	7	7	7	7	7	7	7	7	7	7
606	13	7	7	7	7	7	7	7	7	7	7	7	7
607	3	0	0	1	0	0	0	0	0	1	0	0	0
608	2	7	7	7	7	7	7	7	7	7	7	7	7
609	8	7	7	7	7	7	7	7	7	7	7	7	7
610	3	1	1	1	1	0	1	0	0	1	1	0	1
611	9	7	7	7	7	7	7	7	7	7	7	7	7
612	7	7	7	7	7	7	7	7	7	7	7	7	7
613	13	7	7	7	7	7	7	7	7	7	7	7	7
614	11	7	7	7	7	7	7	7	7	7	7	7	7
615	10	7	7	7	7	7	7	7	7	7	7	7	7
616	12	7	7	7	7	7	7	7	7	7	7	7	7
617	11	7	7	7	7	7	7	7	7	7	7	7	7
618	3	1	0	1	1	1	1	0	0	1	1	0	1
619	4	0	0	1	1	1	0	0	1	1	0	1	1
620	8	7	7	7	7	7	7	7	7	7	7	7	7
621	12	7	7	7	7	7	7	7	7	7	7	7	7
622	5	7	7	7	7	7	7	7	7	7	7	7	7
623	12	7	7	7	7	7	7	7	7	7	7	7	7
624	2	7	7	7	7	7	7	7	7	7	7	7	7
625	1	0	0	1	0	0	0	0	0	1	0	0	1
626	9	7	7	7	7	7	7	7	7	7	7	7	7
627	1	1	1	1	1	1	1	0	0	1	1	0	1
628	1	1	0	1	0	1	0	0	1	1	0	0	0
629	13	7	7	7	7	7	7	7	7	7	7	7	7
630	9	7	7	7	7	7	7	7	7	7	7	7	7
631	6	0	0	1	1	0	0	0	0	1	1	0	1
632	1	0	0	1	1	1	1	0	0	0	0	0	0
633	11	7	7	7	7	7	7	7	7	7	7	7	7
634	3	1	0	1	1	1	0	1	0	1	0	0	1
635	6	0	0	1	1	1	1	0	0	1	0	0	0
636	2	7	7	7	7	7	7	7	7	7	7	7	7
637	11	7	7	7	7	7	7	7	7	7	7	7	7
638	9	7	7	7	7	7	7	7	7	7	7	7	7
639	1	0	0	1	1	1	0	0	0	0	1	0	0
640	4	1	0	1	1	1	1	0	0	0	0	0	0
641	7	7	7	7	7	7	7	7	7	7	7	7	7
642	12	7	7	7	7	7	7	7	7	7	7	7	7
643	11	7	7	7	7	7	7	7	7	7	7	7	7
644	7	7	7	7	7	7	7	7	7	7	7	7	7
645	6	0	0	1	1	1	0	1	0	1	1	0	1
646	13	7	7	7	7	7	7	7	7	7	7	7	7
647	10	7	7	7	7	7	7	7	7	7	7	7	7
648	9	7	7	7	7	7	7	7	7	7	7	7	7
649	8	7	7	7	7	7	7	7	7	7	7	7	7
650	9	7	7	7	7	7	7	7	7	7	7	7	7
651	6	1	1	1	1	1	1	0	0	1	0	0	0
652	2	7	7	7	7	7	7	7	7	7	7	7	7
653	8	7	7	7	7	7	7	7	7	7	7	7	7
654	12	7	7	7	7	7	7	7	7	7	7	7	7
655	12	7	7	7	7	7	7	7	7	7	7	7	7
656	13	7	7	7	7	7	7	7	7	7	7	7	7
657	1	0	0	1	1	1	0	1	0	1	0	0	0
658	6	0	0	1	1	1	0	0	0	0	0	0	0
659	13	7	7	7	7	7	7	7	7	7	7	7	7
660	4	1	1	0	1	1	1	0	0	1	1	0	0
661	3	1	0	1	1	0	1	0	0	1	1	0	0
662	10	7	7	7	7	7	7	7	7	7	7	7	7
663	5	7	7	7	7	7	7	7	7	7	7	7	7
664	8	7	7	7	7	7	7	7	7	7	7	7	7
665	4	0	1	1	1	1	1	1	0	1	1	0	1
666	7	7	7	7	7	7	7	7	7	7	7	7	7
667	5	7	7	7	7	7	7	7	7	7	7	7	7
668	5	7	7	7	7	7	7	7	7	7	7	7	7
669	13	7	7	7	7	7	7	7	7	7	7	7	7
670	11	7	7	7	7	7	7	7	7	7	7	7	7
671	1	0	0	1	0	1	0	0	0	0	0	0	0
672	12	7	7	7	7	7	7	7	7	7	7	7	7
673	1	0	0	1	1	1	0	0	0	0	0	0	0
674	11	7	7	7	7	7	7	7	7	7	7	7	7
675	3	0	0	0	1	1	1	0	0	1	1	0	1
676	3	0	0	0	1	1	0	0	1	1	1	0	0
677	13	7	7	7	7	7	7	7	7	7	7	7	7
678	12	7	7	7	7	7	7	7	7	7	7	7	7
679	4	0	0	1	1	1	0	0	0	1	0	0	1
680	2	7	7	7	7	7	7	7	7	7	7	7	7
681	4	0	1	1	1	1	0	1	0	1	0	0	1
682	8	7	7	7	7	7	7	7	7	7	7	7	7
683	1	0	0	1	1	1	1	0	0	0	1	0	0
684	8	7	7	7	7	7	7	7	7	7	7	7	7
685	7	7	7	7	7	7	7	7	7	7	7	7	7
686	9	7	7	7	7	7	7	7	7	7	7	7	7
687	10	7	7	7	7	7	7	7	7	7	7	7	7
688	6	0	0	1	1	1	1	0	0	1	0	0	0
689	5	7	7	7	7	7	7	7	7	7	7	7	7
690	3	0	0	1	1	1	0	0	0	0	0	0	0
691	13	7	7	7	7	7	7	7	7	7	7	7	7
692	5	7	7	7	7	7	7	7	7	7	7	7	7
693	6	8	8	1	1	0	8	8	8	8	8	8	8
694	2	7	7	7	7	7	7	7	7	7	7	7	7
695	6	0	0	1	1	1	1	0	0	1	1	0	1
696	6	0	0	1	1	1	1	1	0	8	0	0	1
697	7	7	7	7	7	7	7	7	7	7	7	7	7
698	8	7	7	7	7	7	7	7	7	7	7	7	7
699	4	0	0	0	1	0	0	0	0	1	0	0	0
700	13	7	7	7	7	7	7	7	7	7	7	7	7
701	1	1	1	1	1	1	1	1	0	1	1	0	1
702	3	0	0	1	1	1	0	1	0	0	0	0	1
703	4	0	1	1	1	1	0	0	1	1	1	0	1
704	9	7	7	7	7	7	7	7	7	7	7	7	7
705	5	7	7	7	7	7	7	7	7	7	7	7	7
706	6	0	0	0	0	0	0	0	0	0	0	0	0
707	7	7	7	7	7	7	7	7	7	7	7	7	7
708	11	7	7	7	7	7	7	7	7	7	7	7	7
709	2	7	7	7	7	7	7	7	7	7	7	7	7
710	8	7	7	7	7	7	7	7	7	7	7	7	7
711	2	7	7	7	7	7	7	7	7	7	7	7	7
712	13	7	7	7	7	7	7	7	7	7	7	7	7
713	12	7	7	7	7	7	7	7	7	7	7	7	7
714	3	1	0	1	1	1	1	1	0	1	0	0	1
715	4	1	0	1	0	1	1	1	1	1	1	0	1
716	12	7	7	7	7	7	7	7	7	7	7	7	7
717	10	7	7	7	7	7	7	7	7	7	7	7	7
718	1	0	0	1	1	0	1	0	0	0	0	0	0
719	7	7	7	7	7	7	7	7	7	7	7	7	7
720	6	0	0	1	1	1	0	0	0	1	0	0	1
721	5	7	7	7	7	7	7	7	7	7	7	7	7
722	10	7	7	7	7	7	7	7	7	7	7	7	7
723	3	1	1	1	1	1	1	0	0	1	1	0	1
724	5	7	7	7	7	7	7	7	7	7	7	7	7
725	7	7	7	7	7	7	7	7	7	7	7	7	7
726	4	0	1	1	0	1	1	1	1	1	1	0	1
727	10	7	7	7	7	7	7	7	7	7	7	7	7
728	12	7	7	7	7	7	7	7	7	7	7	7	7
729	6	0	0	1	1	1	1	1	1	1	1	0	1
730	2	7	7	7	7	7	7	7	7	7	7	7	7
731	1	1	1	1	1	1	0	0	0	0	1	0	1
732	5	7	7	7	7	7	7	7	7	7	7	7	7
733	8	7	7	7	7	7	7	7	7	7	7	7	7
734	1	1	1	1	1	1	0	1	1	1	1	1	1
735	3	1	0	1	1	1	1	1	0	1	1	0	0
736	2	7	7	7	7	7	7	7	7	7	7	7	7
737	11	7	7	7	7	7	7	7	7	7	7	7	7
738	13	7	7	7	7	7	7	7	7	7	7	7	7
739	8	7	7	7	7	7	7	7	7	7	7	7	7
740	13	7	7	7	7	7	7	7	7	7	7	7	7
741	9	7	7	7	7	7	7	7	7	7	7	7	7
742	5	7	7	7	7	7	7	7	7	7	7	7	7
743	10	7	7	7	7	7	7	7	7	7	7	7	7
744	7	7	7	7	7	7	7	7	7	7	7	7	7
745	8	7	7	7	7	7	7	7	7	7	7	7	7
746	12	7	7	7	7	7	7	7	7	7	7	7	7
747	6	0	0	0	0	1	0	0	0	0	0	0	0
748	7	7	7	7	7	7	7	7	7	7	7	7	7
749	10	7	7	7	7	7	7	7	7	7	7	7	7
750	13	7	7	7	7	7	7	7	7	7	7	7	7
751	6	1	0	0	1	1	0	1	0	1	0	0	1
752	3	1	1	1	1	1	1	0	0	1	1	0	1
753	5	7	7	7	7	7	7	7	7	7	7	7	7
754	2	7	7	7	7	7	7	7	7	7	7	7	7
755	6	1	1	1	1	1	0	1	0	1	1	0	0
756	9	7	7	7	7	7	7	7	7	7	7	7	7
757	2	7	7	7	7	7	7	7	7	7	7	7	7
758	4	1	0	1	1	1	0	1	0	1	1	0	1
759	10	7	7	7	7	7	7	7	7	7	7	7	7
760	3	1	0	1	1	1	0	0	0	0	1	0	0
761	4	0	0	1	1	1	1	1	0	1	1	0	1
762	12	7	7	7	7	7	7	7	7	7	7	7	7
763	4	0	0	0	1	1	0	1	0	1	0	0	0
764	3	0	0	1	1	1	0	0	0	1	1	0	1
765	9	7	7	7	7	7	7	7	7	7	7	7	7
766	1	0	0	1	1	1	1	0	0	0	1	0	0
767	12	7	7	7	7	7	7	7	7	7	7	7	7
768	7	7	7	7	7	7	7	7	7	7	7	7	7
769	11	7	7	7	7	7	7	7	7	7	7	7	7
770	1	0	0	1	1	0	0	1	0	1	0	0	0
771	4	1	1	1	1	1	1	1	0	1	1	1	1
772	5	7	7	7	7	7	7	7	7	7	7	7	7
773	11	7	7	7	7	7	7	7	7	7	7	7	7
774	6	0	0	1	1	1	0	0	0	0	0	0	0
775	12	7	7	7	7	7	7	7	7	7	7	7	7
776	11	7	7	7	7	7	7	7	7	7	7	7	7
777	4	1	1	1	1	1	0	0	1	1	1	0	1
778	5	7	7	7	7	7	7	7	7	7	7	7	7
779	9	7	7	7	7	7	7	7	7	7	7	7	7
780	13	7	7	7	7	7	7	7	7	7	7	7	7
781	6	1	0	1	1	1	0	1	0	1	1	0	0
782	2	7	7	7	7	7	7	7	7	7	7	7	7
783	7	7	7	7	7	7	7	7	7	7	7	7	7
784	8	7	7	7	7	7	7	7	7	7	7	7	7
785	9	7	7	7	7	7	7	7	7	7	7	7	7
786	9	7	7	7	7	7	7	7	7	7	7	7	7
787	8	7	7	7	7	7	7	7	7	7	7	7	7
788	1	0	0	1	1	0	0	1	0	0	0	0	0
789	13	7	7	7	7	7	7	7	7	7	7	7	7
790	12	7	7	7	7	7	7	7	7	7	7	7	7
791	3	0	0	1	1	1	1	0	1	1	1	0	1
792	3	1	1	1	1	1	1	0	1	1	1	1	1
793	4	1	1	0	1	1	0	0	0	0	1	0	0
794	10	7	7	7	7	7	7	7	7	7	7	7	7
795	6	1	1	1	1	1	1	1	1	1	1	0	1
796	1	0	0	1	1	1	1	0	0	1	1	0	0
797	5	7	7	7	7	7	7	7	7	7	7	7	7
798	9	7	7	7	7	7	7	7	7	7	7	7	7
799	8	7	7	7	7	7	7	7	7	7	7	7	7
800	3	0	0	1	1	1	1	0	0	0	1	0	0
801	10	7	7	7	7	7	7	7	7	7	7	7	7
802	2	7	7	7	7	7	7	7	7	7	7	7	7
803	2	7	7	7	7	7	7	7	7	7	7	7	7
804	12	7	7	7	7	7	7	7	7	7	7	7	7
805	7	7	7	7	7	7	7	7	7	7	7	7	7
806	7	7	7	7	7	7	7	7	7	7	7	7	7
807	13	7	7	7	7	7	7	7	7	7	7	7	7
808	1	0	0	1	0	0	1	0	0	0	0	0	0
809	10	7	7	7	7	7	7	7	7	7	7	7	7
810	2	7	7	7	7	7	7	7	7	7	7	7	7
811	8	7	7	7	7	7	7	7	7	7	7	7	7
812	13	7	7	7	7	7	7	7	7	7	7	7	7
813	9	7	7	7	7	7	7	7	7	7	7	7	7
814	1	0	0	1	1	1	0	1	0	1	1	0	1
815	13	7	7	7	7	7	7	7	7	7	7	7	7
816	1	1	0	0	1	1	1	1	0	1	1	0	1
817	5	7	7	7	7	7	7	7	7	7	7	7	7
818	9	7	7	7	7	7	7	7	7	7	7	7	7
819	5	7	7	7	7	7	7	7	7	7	7	7	7
820	12	7	7	7	7	7	7	7	7	7	7	7	7
821	11	7	7	7	7	7	7	7	7	7	7	7	7
822	11	7	7	7	7	7	7	7	7	7	7	7	7
823	5	7	7	7	7	7	7	7	7	7	7	7	7
824	4	0	1	1	0	1	0	0	0	0	1	0	0
825	3	0	0	1	1	0	1	0	0	1	1	0	1
826	3	0	0	1	1	1	0	1	0	0	0	0	0
827	8	7	7	7	7	7	7	7	7	7	7	7	7
828	13	7	7	7	7	7	7	7	7	7	7	7	7
829	2	7	7	7	7	7	7	7	7	7	7	7	7
830	7	7	7	7	7	7	7	7	7	7	7	7	7
831	8	7	7	7	7	7	7	7	7	7	7	7	7
832	10	7	7	7	7	7	7	7	7	7	7	7	7
833	7	7	7	7	7	7	7	7	7	7	7	7	7
834	6	0	0	1	1	1	0	0	0	1	0	0	0
835	9	7	7	7	7	7	7	7	7	7	7	7	7
836	6	0	0	1	0	1	1	0	0	1	1	0	0
837	3	0	1	1	1	1	1	0	0	1	0	0	0
838	2	7	7	7	7	7	7	7	7	7	7	7	7
839	4	1	0	1	1	1	0	0	0	1	1	0	1
840	7	7	7	7	7	7	7	7	7	7	7	7	7
841	7	7	7	7	7	7	7	7	7	7	7	7	7
842	12	7	7	7	7	7	7	7	7	7	7	7	7
843	6	0	0	1	0	1	1	1	0	0	0	0	0
844	11	7	7	7	7	7	7	7	7	7	7	7	7
845	4	0	0	1	1	0	0	0	0	1	1	0	0
846	10	7	7	7	7	7	7	7	7	7	7	7	7
847	1	1	1	1	0	0	0	1	1	1	1	0	1
848	12	7	7	7	7	7	7	7	7	7	7	7	7
849	7	7	7	7	7	7	7	7	7	7	7	7	7
850	1	1	1	1	1	1	0	0	0	1	1	0	0
851	5	7	7	7	7	7	7	7	7	7	7	7	7
852	11	7	7	7	7	7	7	7	7	7	7	7	7
853	11	7	7	7	7	7	7	7	7	7	7	7	7
854	4	0	0	1	1	1	1	0	1	1	1	0	1
855	10	7	7	7	7	7	7	7	7	7	7	7	7
856	8	7	7	7	7	7	7	7	7	7	7	7	7
857	9	7	7	7	7	7	7	7	7	7	7	7	7
858	12	7	7	7	7	7	7	7	7	7	7	7	7
859	6	0	0	0	1	1	0	1	0	1	0	0	0
860	5	7	7	7	7	7	7	7	7	7	7	7	7
861	10	7	7	7	7	7	7	7	7	7	7	7	7
862	10	7	7	7	7	7	7	7	7	7	7	7	7
863	13	7	7	7	7	7	7	7	7	7	7	7	7
864	12	7	7	7	7	7	7	7	7	7	7	7	7
865	9	7	7	7	7	7	7	7	7	7	7	7	7
866	7	7	7	7	7	7	7	7	7	7	7	7	7
867	6	0	0	1	0	1	0	1	0	1	0	0	0
868	3	1	1	1	1	1	1	0	1	1	1	0	1
869	1	1	0	0	1	1	0	1	0	1	1	0	1
870	8	7	7	7	7	7	7	7	7	7	7	7	7
871	2	7	7	7	7	7	7	7	7	7	7	7	7
872	4	0	1	1	1	1	1	0	0	1	1	0	1
873	2	7	7	7	7	7	7	7	7	7	7	7	7
874	3	0	1	1	1	1	0	0	1	1	1	0	1
875	8	7	7	7	7	7	7	7	7	7	7	7	7
876	7	7	7	7	7	7	7	7	7	7	7	7	7
877	4	1	0	1	0	1	1	0	0	0	0	0	0
878	12	7	7	7	7	7	7	7	7	7	7	7	7
879	3	1	0	1	1	1	1	1	0	1	1	0	1
880	5	7	7	7	7	7	7	7	7	7	7	7	7
881	2	7	7	7	7	7	7	7	7	7	7	7	7
882	13	7	7	7	7	7	7	7	7	7	7	7	7
883	5	7	7	7	7	7	7	7	7	7	7	7	7
884	1	0	0	0	0	1	1	1	0	0	1	0	0
885	13	7	7	7	7	7	7	7	7	7	7	7	7
886	6	0	0	1	1	1	1	1	0	0	1	0	0
887	11	7	7	7	7	7	7	7	7	7	7	7	7
888	2	7	7	7	7	7	7	7	7	7	7	7	7
889	7	7	7	7	7	7	7	7	7	7	7	7	7
890	10	7	7	7	7	7	7	7	7	7	7	7	7
891	2	7	7	7	7	7	7	7	7	7	7	7	7
892	3	0	0	1	0	0	0	1	0	0	0	0	0
893	8	7	7	7	7	7	7	7	7	7	7	7	7
894	10	7	7	7	7	7	7	7	7	7	7	7	7
895	2	7	7	7	7	7	7	7	7	7	7	7	7
896	11	7	7	7	7	7	7	7	7	7	7	7	7
897	4	1	0	1	1	1	0	0	0	1	1	0	0
898	12	7	7	7	7	7	7	7	7	7	7	7	7
899	1	0	0	1	0	1	0	0	0	0	0	0	0
900	5	7	7	7	7	7	7	7	7	7	7	7	7
901	12	7	7	7	7	7	7	7	7	7	7	7	7
902	8	7	7	7	7	7	7	7	7	7	7	7	7
903	13	7	7	7	7	7	7	7	7	7	7	7	7
904	3	0	0	1	1	1	1	1	0	1	0	0	0
905	8	7	7	7	7	7	7	7	7	7	7	7	7
906	13	7	7	7	7	7	7	7	7	7	7	7	7
907	6	1	0	1	1	1	1	1	0	0	1	0	0
908	5	7	7	7	7	7	7	7	7	7	7	7	7
909	7	7	7	7	7	7	7	7	7	7	7	7	7
910	7	7	7	7	7	7	7	7	7	7	7	7	7
911	4	0	0	0	1	1	0	0	0	0	0	0	0
912	3	0	0	0	1	1	1	1	0	1	1	0	1
913	11	7	7	7	7	7	7	7	7	7	7	7	7
914	10	7	7	7	7	7	7	7	7	7	7	7	7
915	9	7	7	7	7	7	7	7	7	7	7	7	7
916	4	1	1	0	1	1	1	1	1	1	1	0	1
917	11	7	7	7	7	7	7	7	7	7	7	7	7
918	13	7	7	7	7	7	7	7	7	7	7	7	7
919	1	0	0	1	1	0	0	1	0	0	0	0	0
920	6	0	0	1	1	1	0	1	0	8	0	0	0
921	9	7	7	7	7	7	7	7	7	7	7	7	7
922	1	0	0	1	1	1	0	0	0	0	0	0	0
923	5	7	7	7	7	7	7	7	7	7	7	7	7
924	9	7	7	7	7	7	7	7	7	7	7	7	7
925	9	7	7	7	7	7	7	7	7	7	7	7	7
926	12	7	7	7	7	7	7	7	7	7	7	7	7
927	6	1	0	1	1	1	0	0	0	0	1	0	1
928	4	1	1	1	0	1	0	1	0	1	1	0	0
929	7	7	7	7	7	7	7	7	7	7	7	7	7
930	13	7	7	7	7	7	7	7	7	7	7	7	7
931	1	0	0	1	1	0	0	1	0	1	1	0	1
932	5	7	7	7	7	7	7	7	7	7	7	7	7
933	9	7	7	7	7	7	7	7	7	7	7	7	7
934	12	7	7	7	7	7	7	7	7	7	7	7	7
935	4	0	0	1	0	0	1	0	1	0	0	0	0
936	10	7	7	7	7	7	7	7	7	7	7	7	7
937	3	0	0	0	1	1	0	0	0	0	1	0	0
938	12	7	7	7	7	7	7	7	7	7	7	7	7
939	5	7	7	7	7	7	7	7	7	7	7	7	7
940	10	7	7	7	7	7	7	7	7	7	7	7	7
941	8	7	7	7	7	7	7	7	7	7	7	7	7
942	3	1	1	0	1	1	1	1	1	1	1	0	1
943	2	7	7	7	7	7	7	7	7	7	7	7	7
944	7	7	7	7	7	7	7	7	7	7	7	7	7
945	11	7	7	7	7	7	7	7	7	7	7	7	7
946	12	7	7	7	7	7	7	7	7	7	7	7	7
947	13	7	7	7	7	7	7	7	7	7	7	7	7
948	10	7	7	7	7	7	7	7	7	7	7	7	7
949	13	7	7	7	7	7	7	7	7	7	7	7	7
950	1	0	1	1	1	1	1	1	1	8	1	0	0
951	6	0	0	1	1	1	1	1	0	1	1	0	1
952	9	7	7	7	7	7	7	7	7	7	7	7	7
953	7	7	7	7	7	7	7	7	7	7	7	7	7
954	6	0	0	1	1	1	0	1	0	1	0	0	0
955	4	1	1	1	1	1	1	0	1	1	1	0	1
956	5	7	7	7	7	7	7	7	7	7	7	7	7
957	8	7	7	7	7	7	7	7	7	7	7	7	7
958	3	1	1	1	1	1	0	1	0	1	1	0	1
959	2	7	7	7	7	7	7	7	7	7	7	7	7
960	1	0	0	1	1	0	0	1	0	1	0	0	0
961	9	7	7	7	7	7	7	7	7	7	7	7	7
962	11	7	7	7	7	7	7	7	7	7	7	7	7
963	11	7	7	7	7	7	7	7	7	7	7	7	7
964	8	7	7	7	7	7	7	7	7	7	7	7	7
965	4	1	0	1	0	0	1	1	0	1	1	0	1
966	6	1	0	0	1	0	0	0	0	1	1	0	0
967	2	7	7	7	7	7	7	7	7	7	7	7	7
968	3	1	1	1	1	1	1	1	1	1	1	0	1
969	8	7	7	7	7	7	7	7	7	7	7	7	7
970	2	7	7	7	7	7	7	7	7	7	7	7	7
971	6	1	1	0	1	1	0	0	1	1	1	0	1
972	4	0	1	1	1	1	1	1	0	1	1	0	0
973	6	1	0	1	1	1	1	1	1	1	1	1	1
974	2	7	7	7	7	7	7	7	7	7	7	7	7
975	5	7	7	7	7	7	7	7	7	7	7	7	7
976	12	7	7	7	7	7	7	7	7	7	7	7	7
977	10	7	7	7	7	7	7	7	7	7	7	7	7
978	10	7	7	7	7	7	7	7	7	7	7	7	7
979	11	7	7	7	7	7	7	7	7	7	7	7	7
980	7	7	7	7	7	7	7	7	7	7	7	7	7
981	12	7	7	7	7	7	7	7	7	7	7	7	7
982	11	7	7	7	7	7	7	7	7	7	7	7	7
983	5	7	7	7	7	7	7	7	7	7	7	7	7
984	1	0	0	1	1	1	0	0	0	1	1	0	0
985	8	7	7	7	7	7	7	7	7	7	7	7	7
986	8	7	7	7	7	7	7	7	7	7	7	7	7
987	1	1	1	1	1	1	1	1	1	1	1	0	1
988	4	1	1	1	1	1	1	1	1	1	1	0	1
989	3	1	1	1	1	1	1	1	1	1	1	0	1
990	10	7	7	7	7	7	7	7	7	7	7	7	7
991	13	7	7	7	7	7	7	7	7	7	7	7	7
992	13	7	7	7	7	7	7	7	7	7	7	7	7
993	3	0	1	1	1	1	1	1	0	1	1	0	1
994	7	7	7	7	7	7	7	7	7	7	7	7	7
995	12	7	7	7	7	7	7	7	7	7	7	7	7
996	6	1	1	1	1	1	1	0	1	1	0	0	0
997	9	7	7	7	7	7	7	7	7	7	7	7	7
998	13	7	7	7	7	7	7	7	7	7	7	7	7
999	5	7	7	7	7	7	7	7	7	7	7	7	7
1000	9	7	7	7	7	7	7	7	7	7	7	7	7
1001	4	1	1	1	1	1	1	1	1	1	1	0	1
1002	7	7	7	7	7	7	7	7	7	7	7	7	7
1003	9	7	7	7	7	7	7	7	7	7	7	7	7
1004	13	7	7	7	7	7	7	7	7	7	7	7	7
1005	13	7	7	7	7	7	7	7	7	7	7	7	7
1006	9	7	7	7	7	7	7	7	7	7	7	7	7
1007	5	7	7	7	7	7	7	7	7	7	7	7	7
1008	2	7	7	7	7	7	7	7	7	7	7	7	7
1009	3	1	1	1	1	0	1	1	0	1	1	0	0
1010	12	7	7	7	7	7	7	7	7	7	7	7	7
1011	11	7	7	7	7	7	7	7	7	7	7	7	7
1012	7	7	7	7	7	7	7	7	7	7	7	7	7
1013	5	7	7	7	7	7	7	7	7	7	7	7	7
1014	11	7	7	7	7	7	7	7	7	7	7	7	7
1015	10	7	7	7	7	7	7	7	7	7	7	7	7
1016	8	7	7	7	7	7	7	7	7	7	7	7	7
1017	12	7	7	7	7	7	7	7	7	7	7	7	7
1018	8	7	7	7	7	7	7	7	7	7	7	7	7
1019	10	7	7	7	7	7	7	7	7	7	7	7	7
1020	2	7	7	7	7	7	7	7	7	7	7	7	7
1021	9	7	7	7	7	7	7	7	7	7	7	7	7
1022	3	1	1	1	1	1	1	0	1	1	1	0	0
1023	6	1	1	1	1	1	1	1	1	0	1	0	1
1024	4	0	0	1	1	1	1	0	0	0	0	0	1
1025	4	1	0	1	1	1	1	1	0	1	1	1	1
1026	7	7	7	7	7	7	7	7	7	7	7	7	7
1027	5	7	7	7	7	7	7	7	7	7	7	7	7
1028	12	7	7	7	7	7	7	7	7	7	7	7	7
1029	2	7	7	7	7	7	7	7	7	7	7	7	7
1030	1	1	1	1	1	1	1	0	0	1	1	1	1
1031	7	7	7	7	7	7	7	7	7	7	7	7	7
1032	13	7	7	7	7	7	7	7	7	7	7	7	7
1033	13	7	7	7	7	7	7	7	7	7	7	7	7
1034	12	7	7	7	7	7	7	7	7	7	7	7	7
1035	4	1	1	0	1	1	1	0	0	1	1	0	1
1036	6	1	0	1	0	0	1	0	0	0	0	0	0
1037	1	0	1	1	1	1	1	1	0	1	1	0	1
1038	1	1	1	1	1	1	1	1	0	1	1	0	0
1039	10	7	7	7	7	7	7	7	7	7	7	7	7
1040	6	1	1	0	1	1	1	1	1	1	1	0	1
1041	3	1	1	1	1	1	1	1	0	1	1	1	1
1042	9	7	7	7	7	7	7	7	7	7	7	7	7
1043	11	7	7	7	7	7	7	7	7	7	7	7	7
1044	13	7	7	7	7	7	7	7	7	7	7	7	7
1045	1	1	1	0	1	1	1	0	0	1	1	0	1
1046	7	7	7	7	7	7	7	7	7	7	7	7	7
1047	10	7	7	7	7	7	7	7	7	7	7	7	7
1048	1	0	0	1	1	1	0	1	0	1	1	0	0
1049	3	1	1	1	1	1	1	1	0	1	1	0	1
1050	8	7	7	7	7	7	7	7	7	7	7	7	7
1051	9	7	7	7	7	7	7	7	7	7	7	7	7
1052	8	7	7	7	7	7	7	7	7	7	7	7	7
1053	3	1	1	1	1	1	1	1	1	0	1	0	1
1054	3	0	1	1	1	1	0	0	1	1	1	0	0
1055	12	7	7	7	7	7	7	7	7	7	7	7	7
1056	2	7	7	7	7	7	7	7	7	7	7	7	7
1057	2	7	7	7	7	7	7	7	7	7	7	7	7
1058	1	0	0	1	1	1	0	0	0	0	0	0	0
1059	11	7	7	7	7	7	7	7	7	7	7	7	7
1060	13	7	7	7	7	7	7	7	7	7	7	7	7
1061	6	1	1	1	1	1	1	1	0	1	1	0	0
1062	10	7	7	7	7	7	7	7	7	7	7	7	7
1063	9	7	7	7	7	7	7	7	7	7	7	7	7
1064	8	7	7	7	7	7	7	7	7	7	7	7	7
1065	13	7	7	7	7	7	7	7	7	7	7	7	7
1066	12	7	7	7	7	7	7	7	7	7	7	7	7
1067	6	0	0	0	0	0	0	0	0	8	0	0	1
1068	7	7	7	7	7	7	7	7	7	7	7	7	7
1069	11	7	7	7	7	7	7	7	7	7	7	7	7
1070	13	7	7	7	7	7	7	7	7	7	7	7	7
1071	5	7	7	7	7	7	7	7	7	7	7	7	7
1072	9	7	7	7	7	7	7	7	7	7	7	7	7
1073	7	7	7	7	7	7	7	7	7	7	7	7	7
1074	4	1	1	1	0	1	1	0	1	1	1	0	1
1075	5	7	7	7	7	7	7	7	7	7	7	7	7
1076	4	1	0	1	1	1	0	0	0	0	0	0	0
1077	4	0	1	1	1	1	1	1	0	1	1	0	1
1078	6	1	1	1	1	1	1	1	1	0	1	1	0
1079	11	7	7	7	7	7	7	7	7	7	7	7	7
1080	2	7	7	7	7	7	7	7	7	7	7	7	7
1081	12	7	7	7	7	7	7	7	7	7	7	7	7
1082	5	7	7	7	7	7	7	7	7	7	7	7	7
1083	12	7	7	7	7	7	7	7	7	7	7	7	7
1084	6	0	0	0	0	0	0	0	0	0	0	0	0
1085	4	0	0	1	1	1	0	1	0	0	1	0	0
1086	4	0	1	1	1	1	0	0	1	1	1	0	0
1087	8	7	7	7	7	7	7	7	7	7	7	7	7
1088	13	7	7	7	7	7	7	7	7	7	7	7	7
1089	11	7	7	7	7	7	7	7	7	7	7	7	7
1090	3	1	0	1	1	1	0	1	1	0	1	0	1
1091	7	7	7	7	7	7	7	7	7	7	7	7	7
1092	9	7	7	7	7	7	7	7	7	7	7	7	7
1093	7	7	7	7	7	7	7	7	7	7	7	7	7
1094	5	7	7	7	7	7	7	7	7	7	7	7	7
1095	8	7	7	7	7	7	7	7	7	7	7	7	7
1096	10	7	7	7	7	7	7	7	7	7	7	7	7
1097	9	7	7	7	7	7	7	7	7	7	7	7	7
1098	1	0	0	1	0	0	0	1	0	0	0	0	0
1099	9	7	7	7	7	7	7	7	7	7	7	7	7
1100	12	7	7	7	7	7	7	7	7	7	7	7	7
1101	13	7	7	7	7	7	7	7	7	7	7	7	7
1102	11	7	7	7	7	7	7	7	7	7	7	7	7
1103	3	0	0	1	1	0	1	1	0	1	0	0	0
1104	5	7	7	7	7	7	7	7	7	7	7	7	7
1105	10	7	7	7	7	7	7	7	7	7	7	7	7
1106	8	7	7	7	7	7	7	7	7	7	7	7	7
1107	2	7	7	7	7	7	7	7	7	7	7	7	7
1108	11	7	7	7	7	7	7	7	7	7	7	7	7
1109	2	7	7	7	7	7	7	7	7	7	7	7	7
1110	10	7	7	7	7	7	7	7	7	7	7	7	7
1111	2	7	7	7	7	7	7	7	7	7	7	7	7
1112	12	7	7	7	7	7	7	7	7	7	7	7	7
1113	1	0	0	1	1	1	0	0	0	0	0	0	0
1114	7	7	7	7	7	7	7	7	7	7	7	7	7
1115	3	0	0	1	0	1	1	1	0	0	1	0	0
1116	13	7	7	7	7	7	7	7	7	7	7	7	7
1117	4	0	0	1	0	1	0	0	0	0	1	0	1
1118	1	0	0	0	0	1	0	0	0	0	1	0	0
1119	5	7	7	7	7	7	7	7	7	7	7	7	7
1120	1	1	1	0	0	0	1	0	0	1	1	0	0
1121	7	7	7	7	7	7	7	7	7	7	7	7	7
1122	4	1	1	1	1	1	0	1	0	1	1	0	1
1123	2	7	7	7	7	7	7	7	7	7	7	7	7
1124	13	7	7	7	7	7	7	7	7	7	7	7	7
1125	12	7	7	7	7	7	7	7	7	7	7	7	7
1126	10	7	7	7	7	7	7	7	7	7	7	7	7
1127	11	7	7	7	7	7	7	7	7	7	7	7	7
1128	1	0	1	0	0	0	1	1	1	1	1	0	1
1129	13	7	7	7	7	7	7	7	7	7	7	7	7
1130	10	7	7	7	7	7	7	7	7	7	7	7	7
1131	11	7	7	7	7	7	7	7	7	7	7	7	7
1132	6	0	1	1	1	1	1	0	0	1	1	0	0
1133	3	0	1	1	1	1	1	1	1	0	1	0	1
1134	5	7	7	7	7	7	7	7	7	7	7	7	7
1135	13	7	7	7	7	7	7	7	7	7	7	7	7
1136	5	7	7	7	7	7	7	7	7	7	7	7	7
1137	1	1	1	0	1	1	1	1	1	1	1	0	0
1138	12	7	7	7	7	7	7	7	7	7	7	7	7
1139	7	7	7	7	7	7	7	7	7	7	7	7	7
1140	5	7	7	7	7	7	7	7	7	7	7	7	7
1141	4	0	1	1	1	1	1	0	1	1	1	0	1
1142	8	7	7	7	7	7	7	7	7	7	7	7	7
1143	9	7	7	7	7	7	7	7	7	7	7	7	7
1144	2	7	7	7	7	7	7	7	7	7	7	7	7
1145	7	7	7	7	7	7	7	7	7	7	7	7	7
1146	8	7	7	7	7	7	7	7	7	7	7	7	7
1147	3	0	0	1	1	1	1	0	0	1	0	0	0
1148	6	1	0	1	1	1	1	1	0	1	1	1	1
1149	4	0	0	1	1	1	1	1	1	1	1	0	1
1150	9	7	7	7	7	7	7	7	7	7	7	7	7
1151	8	7	7	7	7	7	7	7	7	7	7	7	7
1152	5	7	7	7	7	7	7	7	7	7	7	7	7
1153	11	7	7	7	7	7	7	7	7	7	7	7	7
1154	10	7	7	7	7	7	7	7	7	7	7	7	7
1155	6	1	0	1	1	1	0	0	0	1	0	0	1
1156	12	7	7	7	7	7	7	7	7	7	7	7	7
1157	9	7	7	7	7	7	7	7	7	7	7	7	7
1158	2	7	7	7	7	7	7	7	7	7	7	7	7
1159	3	1	1	1	1	1	1	0	0	1	1	0	1
1160	2	7	7	7	7	7	7	7	7	7	7	7	7
1161	13	7	7	7	7	7	7	7	7	7	7	7	7
1162	11	7	7	7	7	7	7	7	7	7	7	7	7
1163	3	1	1	1	1	1	1	1	0	1	1	1	1
1164	3	0	0	1	1	1	1	1	1	1	1	0	1
1165	7	7	7	7	7	7	7	7	7	7	7	7	7
1166	3	1	1	1	1	1	1	1	1	1	1	0	1
1167	9	7	7	7	7	7	7	7	7	7	7	7	7
1168	1	1	0	1	1	1	1	1	1	1	1	0	1
1169	4	1	1	1	1	1	1	1	1	1	1	0	1
1170	7	7	7	7	7	7	7	7	7	7	7	7	7
1171	6	0	0	1	1	1	0	1	1	0	1	0	1
1172	2	7	7	7	7	7	7	7	7	7	7	7	7
1173	8	7	7	7	7	7	7	7	7	7	7	7	7
1174	13	7	7	7	7	7	7	7	7	7	7	7	7
1175	10	7	7	7	7	7	7	7	7	7	7	7	7
1176	5	7	7	7	7	7	7	7	7	7	7	7	7
1177	10	7	7	7	7	7	7	7	7	7	7	7	7
1178	12	7	7	7	7	7	7	7	7	7	7	7	7
1179	9	7	7	7	7	7	7	7	7	7	7	7	7
1180	1	0	1	1	1	1	1	0	1	1	1	0	1
1181	5	7	7	7	7	7	7	7	7	7	7	7	7
1182	3	1	0	1	1	1	0	1	1	1	1	0	1
1183	10	7	7	7	7	7	7	7	7	7	7	7	7
1184	9	7	7	7	7	7	7	7	7	7	7	7	7
1185	13	7	7	7	7	7	7	7	7	7	7	7	7
1186	2	7	7	7	7	7	7	7	7	7	7	7	7
1187	13	7	7	7	7	7	7	7	7	7	7	7	7
1188	8	7	7	7	7	7	7	7	7	7	7	7	7
1189	5	7	7	7	7	7	7	7	7	7	7	7	7
1190	7	7	7	7	7	7	7	7	7	7	7	7	7
1191	2	7	7	7	7	7	7	7	7	7	7	7	7
1192	6	1	1	1	1	1	0	0	0	1	0	0	1
1193	3	0	1	1	1	1	1	1	1	1	1	0	1
1194	2	7	7	7	7	7	7	7	7	7	7	7	7
1195	12	7	7	7	7	7	7	7	7	7	7	7	7
1196	12	7	7	7	7	7	7	7	7	7	7	7	7
1197	5	7	7	7	7	7	7	7	7	7	7	7	7
1198	7	7	7	7	7	7	7	7	7	7	7	7	7
1199	12	7	7	7	7	7	7	7	7	7	7	7	7
1200	4	0	0	0	1	1	0	1	0	0	0	0	0
1201	5	7	7	7	7	7	7	7	7	7	7	7	7
1202	11	7	7	7	7	7	7	7	7	7	7	7	7
1203	4	0	0	1	0	1	1	0	0	1	1	0	1
1204	3	1	0	1	0	1	0	0	0	0	1	0	1
1205	8	7	7	7	7	7	7	7	7	7	7	7	7
1206	9	7	7	7	7	7	7	7	7	7	7	7	7
1207	1	0	0	1	1	1	1	0	0	1	0	0	0
1208	11	7	7	7	7	7	7	7	7	7	7	7	7
1209	13	7	7	7	7	7	7	7	7	7	7	7	7
1210	10	7	7	7	7	7	7	7	7	7	7	7	7
1211	9	7	7	7	7	7	7	7	7	7	7	7	7
1212	6	0	1	1	1	1	1	0	0	1	1	0	1
1213	7	7	7	7	7	7	7	7	7	7	7	7	7
1214	4	0	1	1	1	1	0	0	0	1	1	0	1
1215	1	0	0	1	1	0	0	0	0	0	1	0	0
1216	6	1	1	1	1	1	0	0	1	1	1	0	1
1217	10	7	7	7	7	7	7	7	7	7	7	7	7
1218	8	7	7	7	7	7	7	7	7	7	7	7	7
1219	1	0	0	1	1	0	0	0	0	0	0	0	1
1220	11	7	7	7	7	7	7	7	7	7	7	7	7
1221	12	7	7	7	7	7	7	7	7	7	7	7	7
1222	5	7	7	7	7	7	7	7	7	7	7	7	7
1223	7	7	7	7	7	7	7	7	7	7	7	7	7
1224	6	1	1	1	1	1	0	0	0	1	1	0	1
1225	3	1	1	1	1	1	0	0	0	0	0	0	0
1226	1	1	0	0	1	1	0	0	0	0	0	0	1
1227	8	7	7	7	7	7	7	7	7	7	7	7	7
1228	11	7	7	7	7	7	7	7	7	7	7	7	7
1229	7	7	7	7	7	7	7	7	7	7	7	7	7
1230	4	1	1	1	1	1	1	0	0	1	1	0	1
1231	9	7	7	7	7	7	7	7	7	7	7	7	7
1232	8	7	7	7	7	7	7	7	7	7	7	7	7
1233	13	7	7	7	7	7	7	7	7	7	7	7	7
1234	6	0	1	1	1	1	1	0	0	1	1	0	0
1235	5	7	7	7	7	7	7	7	7	7	7	7	7
1236	7	7	7	7	7	7	7	7	7	7	7	7	7
1237	8	7	7	7	7	7	7	7	7	7	7	7	7
1238	10	7	7	7	7	7	7	7	7	7	7	7	7
1239	13	7	7	7	7	7	7	7	7	7	7	7	7
1240	12	7	7	7	7	7	7	7	7	7	7	7	7
1241	9	7	7	7	7	7	7	7	7	7	7	7	7
1242	1	1	0	1	1	1	1	1	0	1	1	0	1
1243	8	7	7	7	7	7	7	7	7	7	7	7	7
1244	2	7	7	7	7	7	7	7	7	7	7	7	7
1245	11	7	7	7	7	7	7	7	7	7	7	7	7
1246	11	7	7	7	7	7	7	7	7	7	7	7	7
1247	5	7	7	7	7	7	7	7	7	7	7	7	7
1248	1	1	1	1	1	1	1	1	0	1	1	0	1
1249	3	1	1	1	1	1	0	1	0	1	1	0	0
1250	6	0	1	1	1	1	0	0	1	1	1	1	1
1251	4	1	1	1	1	1	0	0	0	1	1	0	0
1252	9	7	7	7	7	7	7	7	7	7	7	7	7
1253	10	7	7	7	7	7	7	7	7	7	7	7	7
1254	12	7	7	7	7	7	7	7	7	7	7	7	7
1255	3	0	1	1	1	1	0	1	0	1	1	0	1
1256	10	7	7	7	7	7	7	7	7	7	7	7	7
1257	13	7	7	7	7	7	7	7	7	7	7	7	7
1258	2	7	7	7	7	7	7	7	7	7	7	7	7
1259	2	7	7	7	7	7	7	7	7	7	7	7	7
1260	10	7	7	7	7	7	7	7	7	7	7	7	7
1261	13	7	7	7	7	7	7	7	7	7	7	7	7
1262	5	7	7	7	7	7	7	7	7	7	7	7	7
1263	11	7	7	7	7	7	7	7	7	7	7	7	7
1264	4	0	0	0	1	0	1	0	0	0	0	0	1
1265	13	7	7	7	7	7	7	7	7	7	7	7	7
1266	12	7	7	7	7	7	7	7	7	7	7	7	7
1267	5	7	7	7	7	7	7	7	7	7	7	7	7
1268	11	7	7	7	7	7	7	7	7	7	7	7	7
1269	6	1	0	1	1	0	1	0	0	1	0	0	0
1270	12	7	7	7	7	7	7	7	7	7	7	7	7
1271	6	8	0	1	1	1	1	0	0	8	8	8	8
1272	10	7	7	7	7	7	7	7	7	7	7	7	7
1273	5	7	7	7	7	7	7	7	7	7	7	7	7
1274	2	7	7	7	7	7	7	7	7	7	7	7	7
1275	12	7	7	7	7	7	7	7	7	7	7	7	7
1276	8	7	7	7	7	7	7	7	7	7	7	7	7
1277	2	7	7	7	7	7	7	7	7	7	7	7	7
1278	2	7	7	7	7	7	7	7	7	7	7	7	7
1279	10	7	7	7	7	7	7	7	7	7	7	7	7
1280	9	7	7	7	7	7	7	7	7	7	7	7	7
1281	1	1	0	1	1	1	0	0	0	0	0	0	0
1282	7	7	7	7	7	7	7	7	7	7	7	7	7
1283	9	7	7	7	7	7	7	7	7	7	7	7	7
1284	8	7	7	7	7	7	7	7	7	7	7	7	7
1285	8	7	7	7	7	7	7	7	7	7	7	7	7
1286	13	7	7	7	7	7	7	7	7	7	7	7	7
1287	1	0	1	1	0	0	0	0	0	0	1	0	0
1288	1	0	0	1	1	1	0	0	1	0	0	0	0
1289	9	7	7	7	7	7	7	7	7	7	7	7	7
1290	3	1	0	1	1	0	0	0	1	1	1	0	1
1291	3	0	0	1	1	0	0	0	0	0	0	0	0
1292	5	7	7	7	7	7	7	7	7	7	7	7	7
1293	4	0	0	0	1	1	0	0	0	0	1	0	1
1294	3	1	0	1	1	1	0	1	0	0	1	0	1
1295	6	1	0	1	1	1	1	1	1	1	1	0	1
1296	7	7	7	7	7	7	7	7	7	7	7	7	7
1297	7	7	7	7	7	7	7	7	7	7	7	7	7
1298	4	0	0	1	0	1	0	0	0	0	0	0	1
1299	11	7	7	7	7	7	7	7	7	7	7	7	7
1300	4	1	1	1	1	1	1	1	1	1	1	0	0
1301	2	7	7	7	7	7	7	7	7	7	7	7	7
1302	8	7	7	7	7	7	7	7	7	7	7	7	7
1303	1	1	0	1	1	1	0	1	1	1	1	0	0
1304	5	7	7	7	7	7	7	7	7	7	7	7	7
1305	7	7	7	7	7	7	7	7	7	7	7	7	7
1306	13	7	7	7	7	7	7	7	7	7	7	7	7
1307	8	7	7	7	7	7	7	7	7	7	7	7	7
1308	10	7	7	7	7	7	7	7	7	7	7	7	7
1309	11	7	7	7	7	7	7	7	7	7	7	7	7
1310	12	7	7	7	7	7	7	7	7	7	7	7	7
1311	2	7	7	7	7	7	7	7	7	7	7	7	7
1312	5	7	7	7	7	7	7	7	7	7	7	7	7
1313	8	7	7	7	7	7	7	7	7	7	7	7	7
1314	4	1	1	1	1	1	1	1	1	0	1	1	0
1315	3	1	1	0	1	1	1	1	0	1	1	0	0
1316	13	7	7	7	7	7	7	7	7	7	7	7	7
1317	12	7	7	7	7	7	7	7	7	7	7	7	7
1318	6	1	1	1	1	1	1	1	0	1	1	0	1
1319	7	7	7	7	7	7	7	7	7	7	7	7	7
1320	12	7	7	7	7	7	7	7	7	7	7	7	7
1321	9	7	7	7	7	7	7	7	7	7	7	7	7
1322	9	7	7	7	7	7	7	7	7	7	7	7	7
1323	11	7	7	7	7	7	7	7	7	7	7	7	7
1324	8	7	7	7	7	7	7	7	7	7	7	7	7
1325	7	7	7	7	7	7	7	7	7	7	7	7	7
1326	3	1	1	1	1	1	1	1	1	1	1	0	1
1327	13	7	7	7	7	7	7	7	7	7	7	7	7
1328	5	7	7	7	7	7	7	7	7	7	7	7	7
1329	6	1	0	1	1	1	1	1	1	1	1	0	0
1330	4	1	0	1	1	1	1	1	1	1	1	0	1
1331	11	7	7	7	7	7	7	7	7	7	7	7	7
1332	10	7	7	7	7	7	7	7	7	7	7	7	7
1333	6	1	1	1	1	1	1	1	0	1	1	1	1
1334	1	1	1	1	1	1	1	1	1	1	1	0	0
1335	1	1	0	1	1	1	1	0	1	1	1	0	1
1336	2	7	7	7	7	7	7	7	7	7	7	7	7
1337	9	7	7	7	7	7	7	7	7	7	7	7	7
1338	3	1	1	1	1	1	1	1	1	1	1	1	1
1339	5	7	7	7	7	7	7	7	7	7	7	7	7
1340	12	7	7	7	7	7	7	7	7	7	7	7	7
1341	12	7	7	7	7	7	7	7	7	7	7	7	7
1342	13	7	7	7	7	7	7	7	7	7	7	7	7
1343	7	7	7	7	7	7	7	7	7	7	7	7	7
1344	8	7	7	7	7	7	7	7	7	7	7	7	7
1345	1	1	1	1	1	1	1	1	0	1	1	0	1
1346	2	7	7	7	7	7	7	7	7	7	7	7	7
1347	5	7	7	7	7	7	7	7	7	7	7	7	7
1348	1	1	1	1	1	1	1	1	1	1	1	0	1
1349	10	7	7	7	7	7	7	7	7	7	7	7	7
1350	2	7	7	7	7	7	7	7	7	7	7	7	7
1351	4	1	1	1	1	1	1	1	1	1	1	1	1
1352	6	1	1	1	1	1	1	1	1	1	1	0	1
1353	1	1	1	1	1	1	1	1	1	1	1	0	1
1354	3	1	1	1	1	1	1	1	1	1	1	0	1
1355	9	7	7	7	7	7	7	7	7	7	7	7	7
1356	4	1	1	0	0	0	1	1	1	1	1	1	1
1357	4	0	1	1	1	1	1	1	0	1	1	0	1
1358	6	1	1	1	1	1	1	0	1	1	1	0	1
1359	7	7	7	7	7	7	7	7	7	7	7	7	7
1360	3	1	1	1	1	1	1	1	1	1	1	0	1
1361	2	7	7	7	7	7	7	7	7	7	7	7	7
1362	7	7	7	7	7	7	7	7	7	7	7	7	7
1363	12	7	7	7	7	7	7	7	7	7	7	7	7
1364	11	7	7	7	7	7	7	7	7	7	7	7	7
1365	9	7	7	7	7	7	7	7	7	7	7	7	7
1366	6	1	1	1	1	1	1	1	1	1	1	1	1
1367	13	7	7	7	7	7	7	7	7	7	7	7	7
1368	10	7	7	7	7	7	7	7	7	7	7	7	7
1369	8	7	7	7	7	7	7	7	7	7	7	7	7
1370	8	7	7	7	7	7	7	7	7	7	7	7	7
1371	10	7	7	7	7	7	7	7	7	7	7	7	7
1372	5	7	7	7	7	7	7	7	7	7	7	7	7
1373	11	7	7	7	7	7	7	7	7	7	7	7	7
1374	8	7	7	7	7	7	7	7	7	7	7	7	7
1375	13	7	7	7	7	7	7	7	7	7	7	7	7
1376	9	7	7	7	7	7	7	7	7	7	7	7	7
1377	7	7	7	7	7	7	7	7	7	7	7	7	7
1378	10	7	7	7	7	7	7	7	7	7	7	7	7
1379	10	7	7	7	7	7	7	7	7	7	7	7	7
1380	11	7	7	7	7	7	7	7	7	7	7	7	7
1381	2	7	7	7	7	7	7	7	7	7	7	7	7
1382	4	0	0	1	0	1	0	0	0	1	1	0	0
1383	12	7	7	7	7	7	7	7	7	7	7	7	7
1384	11	7	7	7	7	7	7	7	7	7	7	7	7
1385	12	7	7	7	7	7	7	7	7	7	7	7	7
1386	1	1	0	1	1	1	0	1	0	1	1	0	1
1387	6	0	0	1	1	1	1	1	0	1	1	0	0
1388	8	7	7	7	7	7	7	7	7	7	7	7	7
1389	3	0	0	1	1	1	0	0	0	1	1	0	1
1390	11	7	7	7	7	7	7	7	7	7	7	7	7
1391	6	8	8	8	8	8	8	8	8	8	8	8	8
1392	5	7	7	7	7	7	7	7	7	7	7	7	7
1393	13	7	7	7	7	7	7	7	7	7	7	7	7
1394	3	0	0	1	1	0	1	0	0	0	0	0	1
1395	4	0	0	1	1	1	0	0	0	0	0	0	0
1396	8	7	7	7	7	7	7	7	7	7	7	7	7
1397	5	7	7	7	7	7	7	7	7	7	7	7	7
1398	9	7	7	7	7	7	7	7	7	7	7	7	7
1399	9	7	7	7	7	7	7	7	7	7	7	7	7
1400	9	7	7	7	7	7	7	7	7	7	7	7	7
1401	4	0	0	1	1	1	1	0	0	0	0	0	1
1402	13	7	7	7	7	7	7	7	7	7	7	7	7
1403	8	7	7	7	7	7	7	7	7	7	7	7	7
1404	1	0	0	1	1	0	0	0	0	0	0	0	1
1405	6	0	0	1	0	1	0	0	0	0	0	0	0
1406	10	7	7	7	7	7	7	7	7	7	7	7	7
1407	7	7	7	7	7	7	7	7	7	7	7	7	7
1408	1	1	0	1	1	0	0	1	0	1	1	0	1
1409	13	7	7	7	7	7	7	7	7	7	7	7	7
1410	7	7	7	7	7	7	7	7	7	7	7	7	7
1411	2	7	7	7	7	7	7	7	7	7	7	7	7
1412	2	7	7	7	7	7	7	7	7	7	7	7	7
1413	12	7	7	7	7	7	7	7	7	7	7	7	7
1414	1	1	1	1	1	1	0	1	0	1	1	1	0
1415	10	7	7	7	7	7	7	7	7	7	7	7	7
1416	5	7	7	7	7	7	7	7	7	7	7	7	7
1417	9	7	7	7	7	7	7	7	7	7	7	7	7
1418	7	7	7	7	7	7	7	7	7	7	7	7	7
1419	11	7	7	7	7	7	7	7	7	7	7	7	7
1420	9	7	7	7	7	7	7	7	7	7	7	7	7
1421	6	1	1	1	1	1	1	1	1	1	1	1	0
1422	8	7	7	7	7	7	7	7	7	7	7	7	7
1423	5	7	7	7	7	7	7	7	7	7	7	7	7
1424	5	7	7	7	7	7	7	7	7	7	7	7	7
1425	6	1	0	1	1	1	1	0	0	1	1	0	1
1426	6	1	1	1	1	1	1	0	1	1	1	1	1
1427	2	7	7	7	7	7	7	7	7	7	7	7	7
1428	8	7	7	7	7	7	7	7	7	7	7	7	7
1429	12	7	7	7	7	7	7	7	7	7	7	7	7
1430	4	1	1	1	1	1	1	1	0	0	1	0	1
1431	4	0	1	1	1	1	0	0	0	1	1	0	1
1432	8	7	7	7	7	7	7	7	7	7	7	7	7
1433	3	1	1	1	1	1	1	1	1	1	1	0	1
1434	2	7	7	7	7	7	7	7	7	7	7	7	7
1435	7	7	7	7	7	7	7	7	7	7	7	7	7
1436	3	1	0	1	1	1	1	1	0	1	1	0	1
1437	12	7	7	7	7	7	7	7	7	7	7	7	7
1438	13	7	7	7	7	7	7	7	7	7	7	7	7
1439	13	7	7	7	7	7	7	7	7	7	7	7	7
1440	10	7	7	7	7	7	7	7	7	7	7	7	7
1441	2	7	7	7	7	7	7	7	7	7	7	7	7
1442	3	1	1	1	1	1	1	1	0	1	1	1	0
1443	10	7	7	7	7	7	7	7	7	7	7	7	7
1444	12	7	7	7	7	7	7	7	7	7	7	7	7
1445	1	1	0	1	1	1	1	1	1	1	1	0	1
1446	11	7	7	7	7	7	7	7	7	7	7	7	7
1447	1	1	1	1	1	1	1	1	0	1	1	0	1
1448	13	7	7	7	7	7	7	7	7	7	7	7	7
1449	11	7	7	7	7	7	7	7	7	7	7	7	7
1450	12	7	7	7	7	7	7	7	7	7	7	7	7
1451	9	7	7	7	7	7	7	7	7	7	7	7	7
1452	7	7	7	7	7	7	7	7	7	7	7	7	7
1453	4	1	0	1	1	1	1	1	0	1	1	0	0
1454	10	7	7	7	7	7	7	7	7	7	7	7	7
1455	12	7	7	7	7	7	7	7	7	7	7	7	7
1456	4	1	1	1	0	1	1	1	1	1	1	1	1
1457	7	7	7	7	7	7	7	7	7	7	7	7	7
1458	9	7	7	7	7	7	7	7	7	7	7	7	7
1459	5	7	7	7	7	7	7	7	7	7	7	7	7
1460	9	7	7	7	7	7	7	7	7	7	7	7	7
1461	10	7	7	7	7	7	7	7	7	7	7	7	7
1462	2	7	7	7	7	7	7	7	7	7	7	7	7
1463	2	7	7	7	7	7	7	7	7	7	7	7	7
1464	1	1	1	1	1	1	1	0	1	1	1	0	1
1465	4	1	0	1	1	1	1	1	1	1	1	1	1
1466	1	0	0	1	1	1	1	0	0	1	1	0	1
1467	1	1	1	1	1	1	1	0	0	1	1	0	1
1468	8	7	7	7	7	7	7	7	7	7	7	7	7
1469	6	0	0	1	1	1	0	1	0	8	0	0	0
1470	8	7	7	7	7	7	7	7	7	7	7	7	7
1471	3	1	1	1	1	1	1	0	0	1	1	1	0
1472	6	0	1	1	1	1	0	0	1	0	0	0	0
1473	7	7	7	7	7	7	7	7	7	7	7	7	7
1474	13	7	7	7	7	7	7	7	7	7	7	7	7
1475	7	7	7	7	7	7	7	7	7	7	7	7	7
1476	11	7	7	7	7	7	7	7	7	7	7	7	7
1477	11	7	7	7	7	7	7	7	7	7	7	7	7
1478	12	7	7	7	7	7	7	7	7	7	7	7	7
1479	3	1	0	1	1	1	1	1	1	1	1	1	1
1480	11	7	7	7	7	7	7	7	7	7	7	7	7
1481	6	0	0	1	1	1	1	1	0	1	1	0	1
1482	4	1	1	1	1	1	1	1	1	1	1	1	1
1483	3	1	1	1	1	1	1	0	1	1	1	0	1
1484	2	7	7	7	7	7	7	7	7	7	7	7	7
1485	13	7	7	7	7	7	7	7	7	7	7	7	7
1486	5	7	7	7	7	7	7	7	7	7	7	7	7
1487	10	7	7	7	7	7	7	7	7	7	7	7	7
1488	13	7	7	7	7	7	7	7	7	7	7	7	7
1489	12	7	7	7	7	7	7	7	7	7	7	7	7
1490	4	1	1	1	1	1	1	1	1	1	1	1	1
1491	8	7	7	7	7	7	7	7	7	7	7	7	7
1492	5	7	7	7	7	7	7	7	7	7	7	7	7
1493	9	7	7	7	7	7	7	7	7	7	7	7	7
1494	1	1	1	1	1	1	1	1	1	1	1	1	0
1495	10	7	7	7	7	7	7	7	7	7	7	7	7
1496	11	7	7	7	7	7	7	7	7	7	7	7	7
1497	7	7	7	7	7	7	7	7	7	7	7	7	7
1498	12	7	7	7	7	7	7	7	7	7	7	7	7
1499	8	7	7	7	7	7	7	7	7	7	7	7	7
1500	6	1	1	1	1	1	1	1	1	1	1	0	1
1501	7	7	7	7	7	7	7	7	7	7	7	7	7
1502	6	1	1	1	1	1	1	1	1	1	1	0	1
1503	9	7	7	7	7	7	7	7	7	7	7	7	7
1504	1	1	1	1	1	1	1	1	1	0	1	0	1
1505	5	7	7	7	7	7	7	7	7	7	7	7	7
1506	13	7	7	7	7	7	7	7	7	7	7	7	7
1507	11	7	7	7	7	7	7	7	7	7	7	7	7
1508	9	7	7	7	7	7	7	7	7	7	7	7	7
1509	13	7	7	7	7	7	7	7	7	7	7	7	7
1510	3	1	1	1	1	1	1	1	0	1	1	0	1
1511	6	1	0	1	1	0	1	0	0	0	0	0	1
1512	8	7	7	7	7	7	7	7	7	7	7	7	7
1513	8	7	7	7	7	7	7	7	7	7	7	7	7
1514	10	7	7	7	7	7	7	7	7	7	7	7	7
1515	1	1	1	1	1	1	1	1	0	1	1	0	1
1516	2	7	7	7	7	7	7	7	7	7	7	7	7
1517	7	7	7	7	7	7	7	7	7	7	7	7	7
1518	3	1	0	1	1	1	0	0	0	0	0	0	0
1519	13	7	7	7	7	7	7	7	7	7	7	7	7
1520	12	7	7	7	7	7	7	7	7	7	7	7	7
1521	5	7	7	7	7	7	7	7	7	7	7	7	7
1522	9	7	7	7	7	7	7	7	7	7	7	7	7
1523	4	1	1	1	1	1	0	1	0	1	1	0	0
1524	11	7	7	7	7	7	7	7	7	7	7	7	7
1525	6	1	1	1	1	1	1	1	1	1	1	0	1
1526	3	1	1	1	1	1	1	1	0	1	1	0	0
1527	2	7	7	7	7	7	7	7	7	7	7	7	7
1528	4	1	1	1	1	1	0	1	0	1	1	0	1
1529	2	7	7	7	7	7	7	7	7	7	7	7	7
1530	4	1	1	1	1	1	1	1	1	1	1	1	1
1531	10	7	7	7	7	7	7	7	7	7	7	7	7
1532	12	7	7	7	7	7	7	7	7	7	7	7	7
1533	5	7	7	7	7	7	7	7	7	7	7	7	7
1534	5	7	7	7	7	7	7	7	7	7	7	7	7
1535	8	7	7	7	7	7	7	7	7	7	7	7	7
1536	4	1	0	1	1	1	1	0	0	1	1	0	1
1537	6	1	0	1	1	1	1	1	1	1	1	0	1
1538	13	7	7	7	7	7	7	7	7	7	7	7	7
1539	11	7	7	7	7	7	7	7	7	7	7	7	7
1540	1	1	1	1	1	1	0	1	1	1	1	0	1
1541	12	7	7	7	7	7	7	7	7	7	7	7	7
1542	12	7	7	7	7	7	7	7	7	7	7	7	7
1543	10	7	7	7	7	7	7	7	7	7	7	7	7
1544	12	7	7	7	7	7	7	7	7	7	7	7	7
1545	9	7	7	7	7	7	7	7	7	7	7	7	7
1546	5	7	7	7	7	7	7	7	7	7	7	7	7
1547	3	1	1	0	1	1	0	0	0	1	1	0	1
1548	12	7	7	7	7	7	7	7	7	7	7	7	7
1549	11	7	7	7	7	7	7	7	7	7	7	7	7
1550	7	7	7	7	7	7	7	7	7	7	7	7	7
1551	7	7	7	7	7	7	7	7	7	7	7	7	7
1552	13	7	7	7	7	7	7	7	7	7	7	7	7
1553	2	7	7	7	7	7	7	7	7	7	7	7	7
1554	6	1	1	1	1	1	0	0	0	0	1	0	1
1555	10	7	7	7	7	7	7	7	7	7	7	7	7
1556	1	0	1	1	1	1	1	1	1	1	1	0	1
1557	5	7	7	7	7	7	7	7	7	7	7	7	7
1558	8	7	7	7	7	7	7	7	7	7	7	7	7
1559	7	7	7	7	7	7	7	7	7	7	7	7	7
1560	4	1	1	0	1	1	1	1	0	1	1	0	1
1561	6	1	1	1	1	1	1	0	1	1	1	0	1
1562	2	7	7	7	7	7	7	7	7	7	7	7	7
1563	3	0	1	1	1	0	0	1	0	1	1	0	1
1564	13	7	7	7	7	7	7	7	7	7	7	7	7
1565	3	1	1	1	1	1	1	1	1	1	1	1	1
1566	8	7	7	7	7	7	7	7	7	7	7	7	7
1567	9	7	7	7	7	7	7	7	7	7	7	7	7
1568	4	1	1	1	1	1	1	0	1	1	1	0	1
1569	2	7	7	7	7	7	7	7	7	7	7	7	7
1570	13	7	7	7	7	7	7	7	7	7	7	7	7
1571	7	7	7	7	7	7	7	7	7	7	7	7	7
1572	4	0	0	1	1	0	0	0	0	1	0	0	0
1573	4	0	0	1	1	1	0	0	0	0	1	0	0
1574	7	7	7	7	7	7	7	7	7	7	7	7	7
1575	5	7	7	7	7	7	7	7	7	7	7	7	7
1576	3	1	0	1	1	1	0	0	0	1	1	0	0
1577	3	1	0	1	1	1	1	1	0	1	1	0	0
1578	10	7	7	7	7	7	7	7	7	7	7	7	7
1579	10	7	7	7	7	7	7	7	7	7	7	7	7
1580	2	7	7	7	7	7	7	7	7	7	7	7	7
1581	5	7	7	7	7	7	7	7	7	7	7	7	7
1582	9	7	7	7	7	7	7	7	7	7	7	7	7
1583	9	7	7	7	7	7	7	7	7	7	7	7	7
1584	10	7	7	7	7	7	7	7	7	7	7	7	7
1585	13	7	7	7	7	7	7	7	7	7	7	7	7
1586	4	0	0	0	1	1	0	1	0	0	0	0	0
1587	11	7	7	7	7	7	7	7	7	7	7	7	7
1588	7	7	7	7	7	7	7	7	7	7	7	7	7
1589	8	7	7	7	7	7	7	7	7	7	7	7	7
1590	12	7	7	7	7	7	7	7	7	7	7	7	7
1591	11	7	7	7	7	7	7	7	7	7	7	7	7
1592	10	7	7	7	7	7	7	7	7	7	7	7	7
1593	9	7	7	7	7	7	7	7	7	7	7	7	7
1594	12	7	7	7	7	7	7	7	7	7	7	7	7
1595	12	7	7	7	7	7	7	7	7	7	7	7	7
1596	2	7	7	7	7	7	7	7	7	7	7	7	7
1597	1	0	0	1	1	1	0	0	0	1	1	0	0
1598	2	7	7	7	7	7	7	7	7	7	7	7	7
1599	13	7	7	7	7	7	7	7	7	7	7	7	7
1600	8	7	7	7	7	7	7	7	7	7	7	7	7
1601	5	7	7	7	7	7	7	7	7	7	7	7	7
1602	1	0	0	1	0	1	0	0	0	0	0	0	0
1603	6	0	0	0	1	0	1	1	0	8	0	0	0
1604	6	1	0	1	1	0	0	0	0	0	0	0	0
1605	1	1	0	0	1	0	0	1	0	1	1	0	0
1606	12	7	7	7	7	7	7	7	7	7	7	7	7
1607	3	0	0	1	1	1	0	1	0	0	0	0	0
1608	9	7	7	7	7	7	7	7	7	7	7	7	7
1609	7	7	7	7	7	7	7	7	7	7	7	7	7
1610	12	7	7	7	7	7	7	7	7	7	7	7	7
1611	3	0	0	1	1	1	0	0	0	1	0	0	0
1612	9	7	7	7	7	7	7	7	7	7	7	7	7
1613	10	7	7	7	7	7	7	7	7	7	7	7	7
1614	2	7	7	7	7	7	7	7	7	7	7	7	7
1615	6	0	1	1	1	1	0	1	0	0	1	0	0
1616	1	1	1	1	1	1	1	1	1	1	1	0	1
1617	13	7	7	7	7	7	7	7	7	7	7	7	7
1618	6	1	0	1	1	0	0	0	0	1	1	0	0
1619	5	7	7	7	7	7	7	7	7	7	7	7	7
1620	6	0	0	1	1	1	1	1	1	1	1	0	1
1621	11	7	7	7	7	7	7	7	7	7	7	7	7
1622	5	7	7	7	7	7	7	7	7	7	7	7	7
1623	8	7	7	7	7	7	7	7	7	7	7	7	7
1624	13	7	7	7	7	7	7	7	7	7	7	7	7
1625	9	7	7	7	7	7	7	7	7	7	7	7	7
1626	1	1	1	1	1	1	1	1	0	1	1	0	1
1627	7	7	7	7	7	7	7	7	7	7	7	7	7
1628	7	7	7	7	7	7	7	7	7	7	7	7	7
1629	8	7	7	7	7	7	7	7	7	7	7	7	7
1630	11	7	7	7	7	7	7	7	7	7	7	7	7
1631	8	7	7	7	7	7	7	7	7	7	7	7	7
1632	13	7	7	7	7	7	7	7	7	7	7	7	7
1633	10	7	7	7	7	7	7	7	7	7	7	7	7
1634	4	0	0	1	0	1	1	1	0	0	1	0	1
1635	5	7	7	7	7	7	7	7	7	7	7	7	7
1636	12	7	7	7	7	7	7	7	7	7	7	7	7
1637	4	0	0	1	1	0	1	1	0	0	0	0	1
1638	10	7	7	7	7	7	7	7	7	7	7	7	7
1639	4	0	0	1	1	1	0	0	0	1	0	0	0
1640	2	7	7	7	7	7	7	7	7	7	7	7	7
1641	1	1	1	0	1	1	1	1	1	1	1	0	0
1642	11	7	7	7	7	7	7	7	7	7	7	7	7
1643	2	7	7	7	7	7	7	7	7	7	7	7	7
1644	3	0	1	1	1	1	1	0	0	1	1	0	0
1645	3	1	0	1	0	1	1	0	1	1	1	0	1
1646	3	0	0	1	1	1	1	0	1	1	1	0	0
1647	6	0	1	1	1	1	1	1	1	1	1	0	1
1648	11	7	7	7	7	7	7	7	7	7	7	7	7
1649	2	7	7	7	7	7	7	7	7	7	7	7	7
1650	1	0	0	1	1	1	1	1	1	1	1	1	1
1651	12	7	7	7	7	7	7	7	7	7	7	7	7
1652	10	7	7	7	7	7	7	7	7	7	7	7	7
1653	3	1	1	1	1	1	1	1	1	1	1	0	1
1654	10	7	7	7	7	7	7	7	7	7	7	7	7
1655	6	1	1	1	1	1	1	1	1	1	1	0	1
1656	7	7	7	7	7	7	7	7	7	7	7	7	7
1657	4	0	1	1	1	1	1	1	1	1	1	0	1
1658	3	1	1	1	1	0	1	1	1	1	1	0	1
1659	8	7	7	7	7	7	7	7	7	7	7	7	7
1660	1	1	0	1	1	1	1	1	0	1	1	0	1
1661	4	1	0	1	0	1	1	0	1	1	1	0	1
1662	9	7	7	7	7	7	7	7	7	7	7	7	7
1663	7	7	7	7	7	7	7	7	7	7	7	7	7
1664	2	7	7	7	7	7	7	7	7	7	7	7	7
1665	13	7	7	7	7	7	7	7	7	7	7	7	7
1666	5	7	7	7	7	7	7	7	7	7	7	7	7
1667	9	7	7	7	7	7	7	7	7	7	7	7	7
1668	8	7	7	7	7	7	7	7	7	7	7	7	7
1669	12	7	7	7	7	7	7	7	7	7	7	7	7
1670	13	7	7	7	7	7	7	7	7	7	7	7	7
1671	7	7	7	7	7	7	7	7	7	7	7	7	7
1672	2	7	7	7	7	7	7	7	7	7	7	7	7
1673	12	7	7	7	7	7	7	7	7	7	7	7	7
1674	6	1	1	0	1	1	1	1	1	1	1	0	0
1675	1	0	1	1	1	1	1	1	1	1	1	0	0
1676	5	7	7	7	7	7	7	7	7	7	7	7	7
1677	5	7	7	7	7	7	7	7	7	7	7	7	7
1678	11	7	7	7	7	7	7	7	7	7	7	7	7
1679	13	7	7	7	7	7	7	7	7	7	7	7	7
1680	9	7	7	7	7	7	7	7	7	7	7	7	7
1681	10	7	7	7	7	7	7	7	7	7	7	7	7
1682	8	7	7	7	7	7	7	7	7	7	7	7	7
1683	4	1	1	1	1	1	1	1	0	1	1	0	1
1684	12	7	7	7	7	7	7	7	7	7	7	7	7
1685	7	7	7	7	7	7	7	7	7	7	7	7	7
1686	9	7	7	7	7	7	7	7	7	7	7	7	7
1687	3	1	1	1	1	1	1	1	1	1	1	1	0
1688	10	7	7	7	7	7	7	7	7	7	7	7	7
1689	5	7	7	7	7	7	7	7	7	7	7	7	7
1690	2	7	7	7	7	7	7	7	7	7	7	7	7
1691	7	7	7	7	7	7	7	7	7	7	7	7	7
1692	11	7	7	7	7	7	7	7	7	7	7	7	7
1693	13	7	7	7	7	7	7	7	7	7	7	7	7
1694	10	7	7	7	7	7	7	7	7	7	7	7	7
1695	4	1	1	1	1	1	1	1	1	1	1	0	1
1696	13	7	7	7	7	7	7	7	7	7	7	7	7
1697	8	7	7	7	7	7	7	7	7	7	7	7	7
1698	2	7	7	7	7	7	7	7	7	7	7	7	7
1699	8	7	7	7	7	7	7	7	7	7	7	7	7
1700	9	7	7	7	7	7	7	7	7	7	7	7	7
1701	11	7	7	7	7	7	7	7	7	7	7	7	7
1702	5	7	7	7	7	7	7	7	7	7	7	7	7
1703	6	1	1	1	1	1	1	0	1	1	1	0	1
1704	1	1	1	1	1	1	1	1	1	1	1	1	1
1705	4	1	1	1	1	1	1	1	1	1	1	1	1
1706	7	7	7	7	7	7	7	7	7	7	7	7	7
1707	8	7	7	7	7	7	7	7	7	7	7	7	7
1708	4	1	1	1	1	1	1	0	1	1	1	0	0
1709	13	7	7	7	7	7	7	7	7	7	7	7	7
1710	9	7	7	7	7	7	7	7	7	7	7	7	7
1711	6	0	1	1	1	1	1	1	1	1	1	1	1
1712	12	7	7	7	7	7	7	7	7	7	7	7	7
1713	3	1	0	1	1	1	1	1	1	1	1	1	1
1714	9	7	7	7	7	7	7	7	7	7	7	7	7
1715	12	7	7	7	7	7	7	7	7	7	7	7	7
1716	6	1	1	1	1	1	1	0	1	1	1	0	0
1717	5	7	7	7	7	7	7	7	7	7	7	7	7
1718	3	0	0	1	1	1	1	0	1	1	1	0	1
1719	10	7	7	7	7	7	7	7	7	7	7	7	7
1720	1	1	0	1	1	1	0	1	0	1	1	0	1
1721	1	1	1	0	1	1	1	1	1	1	1	0	1
1722	2	7	7	7	7	7	7	7	7	7	7	7	7
1723	11	7	7	7	7	7	7	7	7	7	7	7	7
1724	12	7	7	7	7	7	7	7	7	7	7	7	7
1725	3	1	1	1	0	1	1	1	1	0	1	0	1
1726	7	7	7	7	7	7	7	7	7	7	7	7	7
1727	6	0	0	1	1	0	0	0	0	0	0	0	1
1728	10	7	7	7	7	7	7	7	7	7	7	7	7
1729	11	7	7	7	7	7	7	7	7	7	7	7	7
1730	3	1	1	1	1	1	1	1	1	1	1	0	1
1731	1	0	0	1	1	1	0	1	0	0	0	0	0
1732	2	7	7	7	7	7	7	7	7	7	7	7	7
1733	9	7	7	7	7	7	7	7	7	7	7	7	7
1734	7	7	7	7	7	7	7	7	7	7	7	7	7
1735	1	0	0	1	0	1	0	0	0	0	0	0	1
1736	6	0	1	1	1	1	1	0	0	1	0	0	1
1737	8	7	7	7	7	7	7	7	7	7	7	7	7
1738	1	1	0	1	0	1	1	0	0	1	1	0	1
1739	11	7	7	7	7	7	7	7	7	7	7	7	7
1740	13	7	7	7	7	7	7	7	7	7	7	7	7
1741	10	7	7	7	7	7	7	7	7	7	7	7	7
1742	2	7	7	7	7	7	7	7	7	7	7	7	7
1743	11	7	7	7	7	7	7	7	7	7	7	7	7
1744	4	1	1	1	1	1	1	1	1	1	1	1	1
1745	4	1	1	1	1	1	1	1	1	1	1	0	1
1746	3	1	1	1	1	1	1	1	1	1	1	1	1
1747	10	7	7	7	7	7	7	7	7	7	7	7	7
1748	12	7	7	7	7	7	7	7	7	7	7	7	7
1749	7	7	7	7	7	7	7	7	7	7	7	7	7
1750	5	7	7	7	7	7	7	7	7	7	7	7	7
1751	7	7	7	7	7	7	7	7	7	7	7	7	7
1752	8	7	7	7	7	7	7	7	7	7	7	7	7
1753	9	7	7	7	7	7	7	7	7	7	7	7	7
1754	4	0	0	1	1	1	1	1	0	0	1	0	1
1755	6	1	1	1	1	1	1	1	1	1	1	0	1
1756	9	7	7	7	7	7	7	7	7	7	7	7	7
1757	5	7	7	7	7	7	7	7	7	7	7	7	7
1758	5	7	7	7	7	7	7	7	7	7	7	7	7
1759	13	7	7	7	7	7	7	7	7	7	7	7	7
1760	8	7	7	7	7	7	7	7	7	7	7	7	7
1761	2	7	7	7	7	7	7	7	7	7	7	7	7
1762	12	7	7	7	7	7	7	7	7	7	7	7	7
1763	3	1	1	1	1	1	1	1	0	1	1	0	1
1764	6	0	0	1	1	1	0	0	0	1	1	0	0
1765	2	7	7	7	7	7	7	7	7	7	7	7	7
1766	11	7	7	7	7	7	7	7	7	7	7	7	7
1767	10	7	7	7	7	7	7	7	7	7	7	7	7
1768	8	7	7	7	7	7	7	7	7	7	7	7	7
1769	8	7	7	7	7	7	7	7	7	7	7	7	7
1770	2	7	7	7	7	7	7	7	7	7	7	7	7
1771	3	1	1	1	1	1	1	1	1	1	1	0	1
1772	4	1	0	1	1	1	1	1	0	1	1	0	1
1773	1	0	1	1	1	1	1	1	1	1	1	1	1
1774	7	7	7	7	7	7	7	7	7	7	7	7	7
1775	9	7	7	7	7	7	7	7	7	7	7	7	7
1776	6	1	1	1	1	1	1	1	0	1	1	0	1
1777	12	7	7	7	7	7	7	7	7	7	7	7	7
1778	6	0	1	1	1	1	1	1	1	0	1	0	1
1779	11	7	7	7	7	7	7	7	7	7	7	7	7
1780	12	7	7	7	7	7	7	7	7	7	7	7	7
1781	4	1	1	1	1	1	1	1	1	1	1	0	1
1782	13	7	7	7	7	7	7	7	7	7	7	7	7
1783	1	0	1	0	1	1	1	0	1	1	1	0	0
1784	12	7	7	7	7	7	7	7	7	7	7	7	7
1785	9	7	7	7	7	7	7	7	7	7	7	7	7
1786	8	7	7	7	7	7	7	7	7	7	7	7	7
1787	1	1	1	1	1	1	1	1	1	1	1	1	1
1788	4	1	0	1	1	1	1	1	1	1	1	0	1
1789	7	7	7	7	7	7	7	7	7	7	7	7	7
1790	11	7	7	7	7	7	7	7	7	7	7	7	7
1791	3	1	1	1	1	1	1	1	1	1	1	1	1
1792	13	7	7	7	7	7	7	7	7	7	7	7	7
1793	5	7	7	7	7	7	7	7	7	7	7	7	7
1794	7	7	7	7	7	7	7	7	7	7	7	7	7
1795	10	7	7	7	7	7	7	7	7	7	7	7	7
1796	2	7	7	7	7	7	7	7	7	7	7	7	7
1797	3	0	1	1	1	1	1	1	0	1	1	0	1
1798	5	7	7	7	7	7	7	7	7	7	7	7	7
1799	5	7	7	7	7	7	7	7	7	7	7	7	7
1800	13	7	7	7	7	7	7	7	7	7	7	7	7
1801	10	7	7	7	7	7	7	7	7	7	7	7	7
1802	9	7	7	7	7	7	7	7	7	7	7	7	7
1803	12	7	7	7	7	7	7	7	7	7	7	7	7
1804	9	7	7	7	7	7	7	7	7	7	7	7	7
1805	2	7	7	7	7	7	7	7	7	7	7	7	7
1806	9	7	7	7	7	7	7	7	7	7	7	7	7
1807	1	0	1	1	0	1	1	1	1	1	1	0	1
1808	3	0	0	0	1	1	1	1	0	1	1	0	0
1809	4	1	1	1	1	1	1	1	1	1	1	1	1
1810	7	7	7	7	7	7	7	7	7	7	7	7	7
1811	10	7	7	7	7	7	7	7	7	7	7	7	7
1812	11	7	7	7	7	7	7	7	7	7	7	7	7
1813	13	7	7	7	7	7	7	7	7	7	7	7	7
1814	7	7	7	7	7	7	7	7	7	7	7	7	7
1815	3	1	1	1	1	1	1	1	1	1	1	1	0
1816	10	7	7	7	7	7	7	7	7	7	7	7	7
1817	6	1	0	1	1	1	1	0	0	1	1	0	1
1818	5	7	7	7	7	7	7	7	7	7	7	7	7
1819	8	7	7	7	7	7	7	7	7	7	7	7	7
1820	6	1	1	1	1	1	1	1	1	1	1	1	0
1821	6	0	1	1	1	1	1	1	1	1	1	1	1
1822	11	7	7	7	7	7	7	7	7	7	7	7	7
1823	4	1	1	1	1	1	1	1	0	1	1	0	1
1824	8	7	7	7	7	7	7	7	7	7	7	7	7
1825	9	7	7	7	7	7	7	7	7	7	7	7	7
1826	2	7	7	7	7	7	7	7	7	7	7	7	7
1827	2	7	7	7	7	7	7	7	7	7	7	7	7
1828	11	7	7	7	7	7	7	7	7	7	7	7	7
1829	12	7	7	7	7	7	7	7	7	7	7	7	7
1830	13	7	7	7	7	7	7	7	7	7	7	7	7
1831	10	7	7	7	7	7	7	7	7	7	7	7	7
1832	4	1	1	1	1	1	1	1	0	1	1	0	0
1833	3	1	1	1	1	1	1	1	0	0	1	1	1
1834	1	1	1	1	1	0	1	1	1	1	1	1	1
1835	7	7	7	7	7	7	7	7	7	7	7	7	7
1836	8	7	7	7	7	7	7	7	7	7	7	7	7
1837	5	7	7	7	7	7	7	7	7	7	7	7	7
1838	5	7	7	7	7	7	7	7	7	7	7	7	7
1839	10	7	7	7	7	7	7	7	7	7	7	7	7
1840	2	7	7	7	7	7	7	7	7	7	7	7	7
1841	9	7	7	7	7	7	7	7	7	7	7	7	7
1842	8	7	7	7	7	7	7	7	7	7	7	7	7
1843	11	7	7	7	7	7	7	7	7	7	7	7	7
1844	2	7	7	7	7	7	7	7	7	7	7	7	7
1845	6	1	0	1	1	1	0	1	1	1	1	0	1
1846	9	7	7	7	7	7	7	7	7	7	7	7	7
1847	8	7	7	7	7	7	7	7	7	7	7	7	7
1848	4	1	1	1	1	1	1	0	1	1	1	0	1
1849	12	7	7	7	7	7	7	7	7	7	7	7	7
1850	5	7	7	7	7	7	7	7	7	7	7	7	7
1851	13	7	7	7	7	7	7	7	7	7	7	7	7
1852	13	7	7	7	7	7	7	7	7	7	7	7	7
1853	5	7	7	7	7	7	7	7	7	7	7	7	7
1854	7	7	7	7	7	7	7	7	7	7	7	7	7
1855	4	1	0	1	1	1	1	1	1	1	1	1	1
1856	8	7	7	7	7	7	7	7	7	7	7	7	7
1857	7	7	7	7	7	7	7	7	7	7	7	7	7
1858	10	7	7	7	7	7	7	7	7	7	7	7	7
1859	11	7	7	7	7	7	7	7	7	7	7	7	7
1860	9	7	7	7	7	7	7	7	7	7	7	7	7
1861	2	7	7	7	7	7	7	7	7	7	7	7	7
1862	7	7	7	7	7	7	7	7	7	7	7	7	7
1863	3	0	1	1	1	0	1	0	0	1	1	0	0
1864	4	1	1	1	1	1	0	0	0	1	1	0	1
1865	6	8	8	8	8	8	8	8	8	8	8	8	8
1866	10	7	7	7	7	7	7	7	7	7	7	7	7
1867	11	7	7	7	7	7	7	7	7	7	7	7	7
1868	12	7	7	7	7	7	7	7	7	7	7	7	7
1869	5	7	7	7	7	7	7	7	7	7	7	7	7
1870	3	1	1	1	1	1	1	1	0	1	1	0	1
1871	1	0	0	1	1	0	0	0	0	1	1	0	0
1872	6	0	0	1	1	1	0	0	0	1	1	0	1
1873	1	1	1	1	1	1	0	0	0	0	0	0	0
1874	3	0	0	1	1	0	0	0	0	1	1	0	0
1875	9	7	7	7	7	7	7	7	7	7	7	7	7
1876	6	1	1	1	1	1	1	1	1	1	1	0	1
1877	4	1	1	1	1	1	1	1	1	1	1	1	0
1878	9	7	7	7	7	7	7	7	7	7	7	7	7
1879	4	1	1	1	1	1	1	1	1	1	1	1	1
1880	1	0	1	1	1	1	1	1	1	1	1	0	1
1881	4	1	1	0	1	1	1	1	1	1	1	0	1
1882	1	1	0	1	1	1	1	1	1	1	1	0	1
1883	12	7	7	7	7	7	7	7	7	7	7	7	7
1884	10	7	7	7	7	7	7	7	7	7	7	7	7
1885	2	7	7	7	7	7	7	7	7	7	7	7	7
1886	12	7	7	7	7	7	7	7	7	7	7	7	7
1887	5	7	7	7	7	7	7	7	7	7	7	7	7
1888	11	7	7	7	7	7	7	7	7	7	7	7	7
1889	5	7	7	7	7	7	7	7	7	7	7	7	7
1890	13	7	7	7	7	7	7	7	7	7	7	7	7
1891	8	7	7	7	7	7	7	7	7	7	7	7	7
1892	3	1	1	1	1	1	1	1	1	1	1	1	1
1893	8	7	7	7	7	7	7	7	7	7	7	7	7
1894	10	7	7	7	7	7	7	7	7	7	7	7	7
1895	9	7	7	7	7	7	7	7	7	7	7	7	7
1896	1	1	1	1	1	1	1	1	1	1	1	1	1
1897	13	7	7	7	7	7	7	7	7	7	7	7	7
1898	6	1	1	1	1	1	0	1	1	1	1	1	1
1899	11	7	7	7	7	7	7	7	7	7	7	7	7
1900	6	1	1	1	1	1	1	1	0	1	1	0	0
1901	8	7	7	7	7	7	7	7	7	7	7	7	7
1902	3	1	1	1	1	1	1	1	1	1	1	0	1
1903	11	7	7	7	7	7	7	7	7	7	7	7	7
1904	2	7	7	7	7	7	7	7	7	7	7	7	7
1905	7	7	7	7	7	7	7	7	7	7	7	7	7
1906	3	0	1	1	1	1	1	1	1	1	1	0	1
1907	2	7	7	7	7	7	7	7	7	7	7	7	7
1908	12	7	7	7	7	7	7	7	7	7	7	7	7
1909	7	7	7	7	7	7	7	7	7	7	7	7	7
1910	11	7	7	7	7	7	7	7	7	7	7	7	7
1911	5	7	7	7	7	7	7	7	7	7	7	7	7
1912	7	7	7	7	7	7	7	7	7	7	7	7	7
1913	13	7	7	7	7	7	7	7	7	7	7	7	7
1914	7	7	7	7	7	7	7	7	7	7	7	7	7
1915	4	0	0	1	1	1	1	1	1	1	1	0	0
1916	1	0	0	1	1	1	0	0	0	1	1	0	1
1917	1	0	0	1	1	1	0	0	0	0	1	0	0
1918	10	7	7	7	7	7	7	7	7	7	7	7	7
1919	6	0	0	1	1	1	0	0	0	1	0	0	0
1920	2	7	7	7	7	7	7	7	7	7	7	7	7
1921	8	7	7	7	7	7	7	7	7	7	7	7	7
1922	7	7	7	7	7	7	7	7	7	7	7	7	7
1923	11	7	7	7	7	7	7	7	7	7	7	7	7
1924	4	0	0	0	0	1	0	0	0	1	0	0	0
1925	10	7	7	7	7	7	7	7	7	7	7	7	7
1926	6	0	0	0	1	1	1	0	0	0	0	0	0
1927	12	7	7	7	7	7	7	7	7	7	7	7	7
1928	7	7	7	7	7	7	7	7	7	7	7	7	7
1929	1	0	1	1	1	1	0	1	1	1	1	0	1
1930	2	7	7	7	7	7	7	7	7	7	7	7	7
1931	12	7	7	7	7	7	7	7	7	7	7	7	7
1932	3	1	1	1	1	1	0	1	0	0	1	0	0
1933	8	7	7	7	7	7	7	7	7	7	7	7	7
1934	4	1	0	1	1	1	0	1	0	1	1	0	1
1935	13	7	7	7	7	7	7	7	7	7	7	7	7
1936	1	0	0	1	1	1	0	0	0	1	0	0	0
1937	3	0	0	1	1	0	1	0	0	0	1	0	0
1938	8	7	7	7	7	7	7	7	7	7	7	7	7
1939	5	7	7	7	7	7	7	7	7	7	7	7	7
1940	12	7	7	7	7	7	7	7	7	7	7	7	7
1941	11	7	7	7	7	7	7	7	7	7	7	7	7
1942	9	7	7	7	7	7	7	7	7	7	7	7	7
1943	13	7	7	7	7	7	7	7	7	7	7	7	7
1944	9	7	7	7	7	7	7	7	7	7	7	7	7
1945	5	7	7	7	7	7	7	7	7	7	7	7	7
1946	10	7	7	7	7	7	7	7	7	7	7	7	7
1947	3	1	1	1	1	1	0	0	0	1	0	0	0
1948	13	7	7	7	7	7	7	7	7	7	7	7	7
1949	9	7	7	7	7	7	7	7	7	7	7	7	7
1950	5	7	7	7	7	7	7	7	7	7	7	7	7
1951	6	0	0	1	1	1	0	1	0	1	1	0	0
1952	2	7	7	7	7	7	7	7	7	7	7	7	7
1953	8	7	7	7	7	7	7	7	7	7	7	7	7
1954	2	7	7	7	7	7	7	7	7	7	7	7	7
1955	5	7	7	7	7	7	7	7	7	7	7	7	7
1956	2	7	7	7	7	7	7	7	7	7	7	7	7
1957	1	1	1	1	1	1	1	1	0	1	1	1	1
1958	3	0	1	1	1	1	1	1	1	1	1	0	1
1959	11	7	7	7	7	7	7	7	7	7	7	7	7
1960	5	7	7	7	7	7	7	7	7	7	7	7	7
1961	4	1	1	1	1	1	1	1	1	1	1	1	1
1962	8	7	7	7	7	7	7	7	7	7	7	7	7
1963	3	0	1	1	1	1	1	1	0	1	1	1	1
1964	2	7	7	7	7	7	7	7	7	7	7	7	7
1965	8	7	7	7	7	7	7	7	7	7	7	7	7
1966	11	7	7	7	7	7	7	7	7	7	7	7	7
1967	10	7	7	7	7	7	7	7	7	7	7	7	7
1968	7	7	7	7	7	7	7	7	7	7	7	7	7
1969	3	1	1	1	1	1	1	1	0	1	1	0	1
1970	9	7	7	7	7	7	7	7	7	7	7	7	7
1971	4	1	1	1	1	1	1	1	1	1	1	1	1
1972	10	7	7	7	7	7	7	7	7	7	7	7	7
1973	5	7	7	7	7	7	7	7	7	7	7	7	7
1974	13	7	7	7	7	7	7	7	7	7	7	7	7
1975	9	7	7	7	7	7	7	7	7	7	7	7	7
1976	13	7	7	7	7	7	7	7	7	7	7	7	7
1977	6	1	1	1	1	1	1	1	1	1	1	1	1
1978	4	1	1	1	1	1	1	1	1	1	1	1	1
1979	9	7	7	7	7	7	7	7	7	7	7	7	7
1980	10	7	7	7	7	7	7	7	7	7	7	7	7
1981	11	7	7	7	7	7	7	7	7	7	7	7	7
1982	7	7	7	7	7	7	7	7	7	7	7	7	7
1983	7	7	7	7	7	7	7	7	7	7	7	7	7
1984	1	1	1	1	1	1	1	1	1	1	1	0	1
1985	9	7	7	7	7	7	7	7	7	7	7	7	7
1986	12	7	7	7	7	7	7	7	7	7	7	7	7
1987	6	1	1	1	1	1	1	1	1	1	1	1	1
1988	12	7	7	7	7	7	7	7	7	7	7	7	7
1989	1	1	1	1	1	1	1	1	1	1	1	0	1
1990	13	7	7	7	7	7	7	7	7	7	7	7	7
1991	6	1	1	0	1	1	1	1	0	1	1	0	1
1992	12	7	7	7	7	7	7	7	7	7	7	7	7
1993	2	7	7	7	7	7	7	7	7	7	7	7	7
1994	5	7	7	7	7	7	7	7	7	7	7	7	7
1995	5	7	7	7	7	7	7	7	7	7	7	7	7
1996	11	7	7	7	7	7	7	7	7	7	7	7	7
1997	2	7	7	7	7	7	7	7	7	7	7	7	7
1998	8	7	7	7	7	7	7	7	7	7	7	7	7
1999	6	1	1	0	1	1	1	1	1	1	1	0	0
[truncated: 4,047 more rows]
