# Supplementary material for: Cognitive diagnostic analysis of mathematics key competencies based on PISA data
Source: PLoS One. 2025 Feb 24;20(2):e0315539. doi: 10.1371/journal.pone.0315539 (PMC11849834; doi:10.1371/journal.pone.0315539)
Supplement: S1 File — (ZIP)s [file pone.0315539.s001.zip › data/PISA data of Macau.xlsx]

## Sheet: Sheet1
PISA data of Macau
1	10	7	7	7	7	7	7	7	7	7	7	7	7
2	2	7	7	7	7	7	7	7	7	7	7	7	7
3	11	7	7	7	7	7	7	7	7	7	7	7	7
4	13	7	7	7	7	7	7	7	7	7	7	7	7
5	10	7	7	7	7	7	7	7	7	7	7	7	7
6	3	0	0	1	1	1	1	1	1	0	1	0	0
7	11	7	7	7	7	7	7	7	7	7	7	7	7
8	12	7	7	7	7	7	7	7	7	7	7	7	7
9	9	7	7	7	7	7	7	7	7	7	7	7	7
10	9	7	7	7	7	7	7	7	7	7	7	7	7
11	2	7	7	7	7	7	7	7	7	7	7	7	7
12	11	7	7	7	7	7	7	7	7	7	7	7	7
13	1	1	0	1	1	1	0	1	0	1	0	0	0
14	7	7	7	7	7	7	7	7	7	7	7	7	7
15	4	1	1	1	0	1	1	1	1	1	1	0	1
16	9	7	7	7	7	7	7	7	7	7	7	7	7
17	13	7	7	7	7	7	7	7	7	7	7	7	7
18	5	7	7	7	7	7	7	7	7	7	7	7	7
19	13	7	7	7	7	7	7	7	7	7	7	7	7
20	5	7	7	7	7	7	7	7	7	7	7	7	7
21	6	8	0	0	1	1	1	0	0	8	0	8	8
22	5	7	7	7	7	7	7	7	7	7	7	7	7
23	9	7	7	7	7	7	7	7	7	7	7	7	7
24	5	7	7	7	7	7	7	7	7	7	7	7	7
25	9	7	7	7	7	7	7	7	7	7	7	7	7
26	13	7	7	7	7	7	7	7	7	7	7	7	7
27	13	7	7	7	7	7	7	7	7	7	7	7	7
28	5	7	7	7	7	7	7	7	7	7	7	7	7
29	4	0	0	1	1	1	0	1	0	0	0	0	0
30	10	7	7	7	7	7	7	7	7	7	7	7	7
31	10	7	7	7	7	7	7	7	7	7	7	7	7
32	9	7	7	7	7	7	7	7	7	7	7	7	7
33	11	7	7	7	7	7	7	7	7	7	7	7	7
34	13	7	7	7	7	7	7	7	7	7	7	7	7
35	3	0	0	0	1	1	0	0	0	0	1	0	0
36	1	0	1	1	0	1	0	0	0	1	1	0	1
37	11	7	7	7	7	7	7	7	7	7	7	7	7
38	7	7	7	7	7	7	7	7	7	7	7	7	7
39	5	7	7	7	7	7	7	7	7	7	7	7	7
40	13	7	7	7	7	7	7	7	7	7	7	7	7
41	11	7	7	7	7	7	7	7	7	7	7	7	7
42	3	0	0	1	0	1	1	0	1	1	0	0	0
43	4	0	0	1	0	1	0	1	0	0	0	0	0
44	3	0	0	1	1	1	1	1	0	0	0	0	0
45	4	1	0	1	1	1	1	0	1	1	0	0	0
46	4	1	0	1	1	1	0	0	0	1	1	0	1
47	8	7	7	7	7	7	7	7	7	7	7	7	7
48	12	7	7	7	7	7	7	7	7	7	7	7	7
49	6	0	0	1	1	1	0	1	0	0	1	0	0
50	6	0	1	1	1	1	1	1	0	1	1	0	0
51	3	0	1	0	1	1	1	1	0	1	0	0	1
52	13	7	7	7	7	7	7	7	7	7	7	7	7
53	3	0	0	1	1	1	1	1	1	0	1	0	0
54	2	7	7	7	7	7	7	7	7	7	7	7	7
55	5	7	7	7	7	7	7	7	7	7	7	7	7
56	7	7	7	7	7	7	7	7	7	7	7	7	7
57	6	1	0	1	1	1	0	1	0	1	1	0	1
58	2	7	7	7	7	7	7	7	7	7	7	7	7
59	5	7	7	7	7	7	7	7	7	7	7	7	7
60	11	7	7	7	7	7	7	7	7	7	7	7	7
61	10	7	7	7	7	7	7	7	7	7	7	7	7
62	1	1	1	1	1	1	0	1	1	0	1	0	0
63	12	7	7	7	7	7	7	7	7	7	7	7	7
64	11	7	7	7	7	7	7	7	7	7	7	7	7
65	7	7	7	7	7	7	7	7	7	7	7	7	7
66	4	1	1	1	1	1	1	1	1	1	1	0	1
67	1	1	0	1	1	1	0	0	1	1	1	0	1
68	5	7	7	7	7	7	7	7	7	7	7	7	7
69	8	7	7	7	7	7	7	7	7	7	7	7	7
70	2	7	7	7	7	7	7	7	7	7	7	7	7
71	6	0	0	1	0	1	1	1	0	1	1	0	0
72	12	7	7	7	7	7	7	7	7	7	7	7	7
73	9	7	7	7	7	7	7	7	7	7	7	7	7
74	13	7	7	7	7	7	7	7	7	7	7	7	7
75	4	0	1	0	0	1	0	1	0	1	1	0	1
76	1	1	1	1	1	1	1	1	0	1	1	0	1
77	8	7	7	7	7	7	7	7	7	7	7	7	7
78	10	7	7	7	7	7	7	7	7	7	7	7	7
79	12	7	7	7	7	7	7	7	7	7	7	7	7
80	7	7	7	7	7	7	7	7	7	7	7	7	7
81	7	7	7	7	7	7	7	7	7	7	7	7	7
82	2	7	7	7	7	7	7	7	7	7	7	7	7
83	4	0	0	1	0	0	0	0	0	0	1	0	0
84	10	7	7	7	7	7	7	7	7	7	7	7	7
85	6	0	0	1	1	0	0	1	0	1	0	0	0
86	1	0	0	1	1	1	0	0	0	0	0	0	0
87	2	7	7	7	7	7	7	7	7	7	7	7	7
88	1	1	1	1	1	1	0	0	0	1	1	0	1
89	8	7	7	7	7	7	7	7	7	7	7	7	7
90	7	7	7	7	7	7	7	7	7	7	7	7	7
91	2	7	7	7	7	7	7	7	7	7	7	7	7
92	1	1	0	1	1	1	1	1	1	0	0	0	1
93	9	7	7	7	7	7	7	7	7	7	7	7	7
94	12	7	7	7	7	7	7	7	7	7	7	7	7
95	10	7	7	7	7	7	7	7	7	7	7	7	7
96	2	7	7	7	7	7	7	7	7	7	7	7	7
97	12	7	7	7	7	7	7	7	7	7	7	7	7
98	11	7	7	7	7	7	7	7	7	7	7	7	7
99	8	7	7	7	7	7	7	7	7	7	7	7	7
100	12	7	7	7	7	7	7	7	7	7	7	7	7
101	4	1	0	0	0	0	0	1	0	0	1	0	0
102	3	1	1	1	1	0	0	1	1	1	1	0	1
103	3	0	1	1	1	1	1	1	0	1	1	0	1
104	13	7	7	7	7	7	7	7	7	7	7	7	7
105	8	7	7	7	7	7	7	7	7	7	7	7	7
106	12	7	7	7	7	7	7	7	7	7	7	7	7
107	10	7	7	7	7	7	7	7	7	7	7	7	7
108	9	7	7	7	7	7	7	7	7	7	7	7	7
109	6	0	0	1	1	1	0	1	0	1	1	0	0
110	8	7	7	7	7	7	7	7	7	7	7	7	7
111	3	0	0	1	1	1	1	1	0	0	0	0	0
112	6	1	0	1	1	1	1	1	0	0	0	0	1
113	1	1	0	0	1	1	1	1	0	1	1	0	1
114	4	0	0	1	1	1	0	1	0	1	1	0	1
115	5	7	7	7	7	7	7	7	7	7	7	7	7
116	7	7	7	7	7	7	7	7	7	7	7	7	7
117	8	7	7	7	7	7	7	7	7	7	7	7	7
118	12	7	7	7	7	7	7	7	7	7	7	7	7
119	1	1	0	1	1	1	1	1	1	1	1	1	0
120	3	1	1	1	1	1	1	1	0	1	0	0	1
121	7	7	7	7	7	7	7	7	7	7	7	7	7
122	6	1	0	1	1	1	0	0	0	1	1	0	0
123	7	7	7	7	7	7	7	7	7	7	7	7	7
124	2	7	7	7	7	7	7	7	7	7	7	7	7
125	6	1	0	1	1	1	0	0	0	0	1	0	0
126	5	7	7	7	7	7	7	7	7	7	7	7	7
127	10	7	7	7	7	7	7	7	7	7	7	7	7
128	5	7	7	7	7	7	7	7	7	7	7	7	7
129	1	0	0	0	0	0	1	0	0	0	0	0	0
130	3	0	0	0	1	1	0	1	0	1	1	0	1
131	4	0	0	1	1	0	0	1	0	0	1	0	1
132	2	7	7	7	7	7	7	7	7	7	7	7	7
133	5	7	7	7	7	7	7	7	7	7	7	7	7
134	1	1	1	1	0	1	1	1	0	1	1	0	1
135	7	7	7	7	7	7	7	7	7	7	7	7	7
136	9	7	7	7	7	7	7	7	7	7	7	7	7
137	7	7	7	7	7	7	7	7	7	7	7	7	7
138	6	0	0	1	0	1	0	0	0	0	0	0	0
139	2	7	7	7	7	7	7	7	7	7	7	7	7
140	13	7	7	7	7	7	7	7	7	7	7	7	7
141	11	7	7	7	7	7	7	7	7	7	7	7	7
142	11	7	7	7	7	7	7	7	7	7	7	7	7
143	7	7	7	7	7	7	7	7	7	7	7	7	7
144	1	0	0	1	0	0	0	0	0	1	0	0	0
145	2	7	7	7	7	7	7	7	7	7	7	7	7
146	8	7	7	7	7	7	7	7	7	7	7	7	7
147	10	7	7	7	7	7	7	7	7	7	7	7	7
148	11	7	7	7	7	7	7	7	7	7	7	7	7
149	8	7	7	7	7	7	7	7	7	7	7	7	7
150	3	0	0	1	0	1	0	0	0	1	1	0	1
151	13	7	7	7	7	7	7	7	7	7	7	7	7
152	10	7	7	7	7	7	7	7	7	7	7	7	7
153	7	7	7	7	7	7	7	7	7	7	7	7	7
154	8	7	7	7	7	7	7	7	7	7	7	7	7
155	4	0	0	0	1	1	0	0	0	0	0	0	0
156	5	7	7	7	7	7	7	7	7	7	7	7	7
157	6	0	1	1	1	1	0	0	0	0	0	0	0
158	13	7	7	7	7	7	7	7	7	7	7	7	7
159	10	7	7	7	7	7	7	7	7	7	7	7	7
160	13	7	7	7	7	7	7	7	7	7	7	7	7
161	5	7	7	7	7	7	7	7	7	7	7	7	7
162	9	7	7	7	7	7	7	7	7	7	7	7	7
163	2	7	7	7	7	7	7	7	7	7	7	7	7
164	3	0	0	1	1	1	1	1	0	1	1	0	1
165	12	7	7	7	7	7	7	7	7	7	7	7	7
166	3	0	0	1	0	1	0	0	0	0	0	0	0
167	6	0	0	1	0	0	1	0	0	1	0	0	0
168	4	0	0	1	1	1	1	0	0	1	1	0	1
169	8	7	7	7	7	7	7	7	7	7	7	7	7
170	7	7	7	7	7	7	7	7	7	7	7	7	7
171	12	7	7	7	7	7	7	7	7	7	7	7	7
172	1	0	0	1	0	0	0	0	0	0	0	0	0
173	12	7	7	7	7	7	7	7	7	7	7	7	7
174	12	7	7	7	7	7	7	7	7	7	7	7	7
175	9	7	7	7	7	7	7	7	7	7	7	7	7
176	8	7	7	7	7	7	7	7	7	7	7	7	7
177	4	0	0	1	0	0	1	0	0	0	0	0	0
178	9	7	7	7	7	7	7	7	7	7	7	7	7
179	6	1	1	0	1	1	1	1	0	0	1	0	1
180	11	7	7	7	7	7	7	7	7	7	7	7	7
181	9	7	7	7	7	7	7	7	7	7	7	7	7
182	3	0	0	1	0	0	0	0	0	1	0	0	0
183	9	7	7	7	7	7	7	7	7	7	7	7	7
184	5	7	7	7	7	7	7	7	7	7	7	7	7
185	13	7	7	7	7	7	7	7	7	7	7	7	7
186	11	7	7	7	7	7	7	7	7	7	7	7	7
187	3	0	0	1	1	1	0	1	0	0	0	0	0
188	3	1	1	1	1	1	1	1	0	1	1	0	1
189	2	7	7	7	7	7	7	7	7	7	7	7	7
190	1	1	1	1	1	1	1	0	0	1	1	0	0
191	4	1	0	1	0	0	0	1	0	1	0	0	1
192	6	8	8	8	8	8	8	8	8	8	8	8	8
193	8	7	7	7	7	7	7	7	7	7	7	7	7
194	10	7	7	7	7	7	7	7	7	7	7	7	7
195	2	7	7	7	7	7	7	7	7	7	7	7	7
196	4	0	1	1	1	1	0	1	0	1	1	0	1
197	5	7	7	7	7	7	7	7	7	7	7	7	7
198	3	1	0	1	1	1	0	0	0	1	1	0	1
199	12	7	7	7	7	7	7	7	7	7	7	7	7
200	10	7	7	7	7	7	7	7	7	7	7	7	7
201	4	1	1	1	1	0	0	1	0	1	1	0	1
202	9	7	7	7	7	7	7	7	7	7	7	7	7
203	12	7	7	7	7	7	7	7	7	7	7	7	7
204	12	7	7	7	7	7	7	7	7	7	7	7	7
205	7	7	7	7	7	7	7	7	7	7	7	7	7
206	2	7	7	7	7	7	7	7	7	7	7	7	7
207	9	7	7	7	7	7	7	7	7	7	7	7	7
208	8	7	7	7	7	7	7	7	7	7	7	7	7
209	1	7	7	7	7	7	7	7	7	7	7	7	7
210	13	7	7	7	7	7	7	7	7	7	7	7	7
211	10	7	7	7	7	7	7	7	7	7	7	7	7
212	1	1	1	1	1	1	1	1	0	1	1	1	1
213	7	7	7	7	7	7	7	7	7	7	7	7	7
214	11	7	7	7	7	7	7	7	7	7	7	7	7
215	6	7	7	7	7	7	7	7	7	7	7	7	7
216	5	7	7	7	7	7	7	7	7	7	7	7	7
217	11	7	7	7	7	7	7	7	7	7	7	7	7
218	8	7	7	7	7	7	7	7	7	7	7	7	7
219	2	7	7	7	7	7	7	7	7	7	7	7	7
220	7	7	7	7	7	7	7	7	7	7	7	7	7
221	13	7	7	7	7	7	7	7	7	7	7	7	7
222	4	1	1	0	1	1	1	1	0	1	1	0	1
223	4	0	1	1	1	1	1	1	0	1	1	0	1
224	4	0	1	1	1	1	0	1	0	0	0	0	1
225	11	7	7	7	7	7	7	7	7	7	7	7	7
226	5	7	7	7	7	7	7	7	7	7	7	7	7
227	5	7	7	7	7	7	7	7	7	7	7	7	7
228	7	7	7	7	7	7	7	7	7	7	7	7	7
229	1	8	1	1	1	1	0	1	0	8	0	0	8
230	1	1	1	1	1	1	0	0	0	1	0	0	0
231	10	7	7	7	7	7	7	7	7	7	7	7	7
232	6	1	1	1	1	1	1	1	0	1	0	0	0
233	9	7	7	7	7	7	7	7	7	7	7	7	7
234	10	7	7	7	7	7	7	7	7	7	7	7	7
235	2	7	7	7	7	7	7	7	7	7	7	7	7
236	8	7	7	7	7	7	7	7	7	7	7	7	7
237	6	1	1	1	1	1	1	1	1	1	1	0	1
238	9	7	7	7	7	7	7	7	7	7	7	7	7
239	6	1	0	1	1	1	0	1	0	0	0	0	0
240	3	1	1	1	1	1	1	1	1	1	1	0	1
241	8	7	7	7	7	7	7	7	7	7	7	7	7
242	8	7	7	7	7	7	7	7	7	7	7	7	7
243	7	7	7	7	7	7	7	7	7	7	7	7	7
244	11	7	7	7	7	7	7	7	7	7	7	7	7
245	4	1	0	1	1	1	0	0	0	1	1	0	1
246	1	0	1	0	1	1	1	1	0	1	1	0	1
247	4	1	1	1	1	1	1	1	0	1	1	1	0
248	13	7	7	7	7	7	7	7	7	7	7	7	7
249	5	7	7	7	7	7	7	7	7	7	7	7	7
250	10	7	7	7	7	7	7	7	7	7	7	7	7
251	12	7	7	7	7	7	7	7	7	7	7	7	7
252	10	7	7	7	7	7	7	7	7	7	7	7	7
253	8	7	7	7	7	7	7	7	7	7	7	7	7
254	2	7	7	7	7	7	7	7	7	7	7	7	7
255	13	7	7	7	7	7	7	7	7	7	7	7	7
256	5	7	7	7	7	7	7	7	7	7	7	7	7
257	4	1	0	1	1	1	0	1	1	1	1	0	1
258	3	1	1	1	1	1	0	1	0	1	1	0	1
259	3	0	0	0	1	1	0	0	0	1	1	0	1
260	11	7	7	7	7	7	7	7	7	7	7	7	7
261	13	7	7	7	7	7	7	7	7	7	7	7	7
262	1	0	1	1	1	1	1	1	1	1	1	0	1
263	9	7	7	7	7	7	7	7	7	7	7	7	7
264	3	1	0	0	1	1	1	1	1	0	1	1	1
265	10	7	7	7	7	7	7	7	7	7	7	7	7
266	5	7	7	7	7	7	7	7	7	7	7	7	7
267	7	7	7	7	7	7	7	7	7	7	7	7	7
268	9	7	7	7	7	7	7	7	7	7	7	7	7
269	6	0	1	1	1	1	1	1	0	1	1	0	1
270	1	1	0	1	1	1	0	1	0	1	0	1	0
271	12	7	7	7	7	7	7	7	7	7	7	7	7
272	8	7	7	7	7	7	7	7	7	7	7	7	7
273	13	7	7	7	7	7	7	7	7	7	7	7	7
274	2	7	7	7	7	7	7	7	7	7	7	7	7
275	6	1	1	1	1	1	1	1	0	1	1	1	1
276	4	1	1	1	1	1	0	1	0	1	1	0	1
277	3	0	1	1	1	1	1	1	1	1	1	0	0
278	10	7	7	7	7	7	7	7	7	7	7	7	7
279	11	7	7	7	7	7	7	7	7	7	7	7	7
280	9	7	7	7	7	7	7	7	7	7	7	7	7
281	3	1	1	1	1	1	1	1	1	1	1	0	1
282	7	7	7	7	7	7	7	7	7	7	7	7	7
283	5	7	7	7	7	7	7	7	7	7	7	7	7
284	9	7	7	7	7	7	7	7	7	7	7	7	7
285	12	7	7	7	7	7	7	7	7	7	7	7	7
286	2	7	7	7	7	7	7	7	7	7	7	7	7
287	12	7	7	7	7	7	7	7	7	7	7	7	7
288	3	1	1	1	1	1	1	1	1	1	1	0	1
289	8	7	7	7	7	7	7	7	7	7	7	7	7
290	4	1	1	1	1	1	1	1	1	1	1	1	1
291	7	7	7	7	7	7	7	7	7	7	7	7	7
292	7	7	7	7	7	7	7	7	7	7	7	7	7
293	1	1	1	1	1	1	0	1	1	1	1	1	0
294	7	7	7	7	7	7	7	7	7	7	7	7	7
295	3	1	1	1	1	1	1	1	1	1	1	0	1
296	11	7	7	7	7	7	7	7	7	7	7	7	7
297	12	7	7	7	7	7	7	7	7	7	7	7	7
298	2	7	7	7	7	7	7	7	7	7	7	7	7
299	11	7	7	7	7	7	7	7	7	7	7	7	7
300	11	7	7	7	7	7	7	7	7	7	7	7	7
301	13	7	7	7	7	7	7	7	7	7	7	7	7
302	8	7	7	7	7	7	7	7	7	7	7	7	7
303	12	7	7	7	7	7	7	7	7	7	7	7	7
304	12	7	7	7	7	7	7	7	7	7	7	7	7
305	6	1	0	1	1	1	1	1	0	1	1	0	0
306	5	7	7	7	7	7	7	7	7	7	7	7	7
307	8	7	7	7	7	7	7	7	7	7	7	7	7
308	11	7	7	7	7	7	7	7	7	7	7	7	7
309	4	1	1	1	0	1	1	1	1	1	1	0	1
310	13	7	7	7	7	7	7	7	7	7	7	7	7
311	4	1	1	1	1	1	0	1	0	1	1	0	0
312	6	8	0	1	1	1	1	1	1	8	8	8	8
313	5	7	7	7	7	7	7	7	7	7	7	7	7
314	7	7	7	7	7	7	7	7	7	7	7	7	7
315	9	7	7	7	7	7	7	7	7	7	7	7	7
316	12	7	7	7	7	7	7	7	7	7	7	7	7
317	2	7	7	7	7	7	7	7	7	7	7	7	7
318	1	1	0	0	1	1	1	1	0	1	1	0	1
319	7	7	7	7	7	7	7	7	7	7	7	7	7
320	6	0	1	1	0	0	1	1	0	1	1	0	1
321	3	0	0	1	1	1	0	0	0	0	0	0	1
322	9	7	7	7	7	7	7	7	7	7	7	7	7
323	6	1	1	0	1	1	1	1	1	0	1	0	1
324	10	7	7	7	7	7	7	7	7	7	7	7	7
325	13	7	7	7	7	7	7	7	7	7	7	7	7
326	2	7	7	7	7	7	7	7	7	7	7	7	7
327	8	7	7	7	7	7	7	7	7	7	7	7	7
328	2	7	7	7	7	7	7	7	7	7	7	7	7
329	5	7	7	7	7	7	7	7	7	7	7	7	7
330	1	1	1	0	1	1	1	1	1	1	1	1	1
331	10	7	7	7	7	7	7	7	7	7	7	7	7
332	1	1	1	1	1	1	1	1	0	1	1	0	1
333	13	7	7	7	7	7	7	7	7	7	7	7	7
334	7	7	7	7	7	7	7	7	7	7	7	7	7
335	12	7	7	7	7	7	7	7	7	7	7	7	7
336	10	7	7	7	7	7	7	7	7	7	7	7	7
337	7	7	7	7	7	7	7	7	7	7	7	7	7
338	8	7	7	7	7	7	7	7	7	7	7	7	7
339	8	7	7	7	7	7	7	7	7	7	7	7	7
340	3	0	0	1	1	1	0	1	0	1	1	0	1
341	7	7	7	7	7	7	7	7	7	7	7	7	7
342	8	7	7	7	7	7	7	7	7	7	7	7	7
343	13	7	7	7	7	7	7	7	7	7	7	7	7
344	5	7	7	7	7	7	7	7	7	7	7	7	7
345	9	7	7	7	7	7	7	7	7	7	7	7	7
346	5	7	7	7	7	7	7	7	7	7	7	7	7
347	2	7	7	7	7	7	7	7	7	7	7	7	7
348	2	7	7	7	7	7	7	7	7	7	7	7	7
349	3	0	1	0	1	1	0	1	0	0	1	0	0
350	4	1	1	1	1	1	1	0	0	1	1	0	0
351	6	1	0	1	1	1	0	1	0	0	0	0	0
352	4	1	1	1	1	1	1	1	0	1	1	0	1
353	3	0	0	0	1	1	0	1	0	1	0	0	0
354	9	7	7	7	7	7	7	7	7	7	7	7	7
355	9	7	7	7	7	7	7	7	7	7	7	7	7
356	2	7	7	7	7	7	7	7	7	7	7	7	7
357	2	7	7	7	7	7	7	7	7	7	7	7	7
358	9	7	7	7	7	7	7	7	7	7	7	7	7
359	11	7	7	7	7	7	7	7	7	7	7	7	7
360	8	7	7	7	7	7	7	7	7	7	7	7	7
361	12	7	7	7	7	7	7	7	7	7	7	7	7
362	10	7	7	7	7	7	7	7	7	7	7	7	7
363	8	7	7	7	7	7	7	7	7	7	7	7	7
364	6	1	0	0	1	1	0	1	1	0	1	0	1
365	7	7	7	7	7	7	7	7	7	7	7	7	7
366	7	7	7	7	7	7	7	7	7	7	7	7	7
367	3	1	1	1	0	1	1	1	0	1	1	0	1
368	11	7	7	7	7	7	7	7	7	7	7	7	7
369	13	7	7	7	7	7	7	7	7	7	7	7	7
370	13	7	7	7	7	7	7	7	7	7	7	7	7
371	12	7	7	7	7	7	7	7	7	7	7	7	7
372	3	1	0	1	1	1	1	1	1	1	1	0	1
373	2	7	7	7	7	7	7	7	7	7	7	7	7
374	10	7	7	7	7	7	7	7	7	7	7	7	7
375	4	1	0	1	1	1	0	1	0	0	1	0	1
376	1	0	1	1	0	1	1	1	0	1	1	0	1
377	6	1	1	1	1	1	0	1	0	1	1	0	1
378	5	7	7	7	7	7	7	7	7	7	7	7	7
379	4	1	1	1	1	1	1	1	1	1	1	0	1
380	10	7	7	7	7	7	7	7	7	7	7	7	7
381	7	7	7	7	7	7	7	7	7	7	7	7	7
382	10	7	7	7	7	7	7	7	7	7	7	7	7
383	12	7	7	7	7	7	7	7	7	7	7	7	7
384	11	7	7	7	7	7	7	7	7	7	7	7	7
385	12	7	7	7	7	7	7	7	7	7	7	7	7
386	3	0	1	1	0	1	0	0	0	1	1	0	1
387	1	0	1	1	1	0	0	1	0	0	1	0	1
388	11	7	7	7	7	7	7	7	7	7	7	7	7
389	1	1	0	1	1	1	0	1	0	1	1	0	0
390	13	7	7	7	7	7	7	7	7	7	7	7	7
391	6	0	1	1	1	0	0	0	0	0	1	0	1
392	4	0	1	1	1	1	1	1	0	1	1	0	1
393	5	7	7	7	7	7	7	7	7	7	7	7	7
394	6	1	1	0	1	1	1	1	1	1	1	0	0
395	5	7	7	7	7	7	7	7	7	7	7	7	7
396	9	7	7	7	7	7	7	7	7	7	7	7	7
397	4	0	0	0	1	0	0	0	0	1	0	0	0
398	11	7	7	7	7	7	7	7	7	7	7	7	7
399	1	0	1	0	1	1	0	1	0	1	1	0	1
400	6	1	0	1	1	1	0	1	1	1	0	0	0
401	2	7	7	7	7	7	7	7	7	7	7	7	7
402	5	7	7	7	7	7	7	7	7	7	7	7	7
403	11	7	7	7	7	7	7	7	7	7	7	7	7
404	1	0	0	1	1	1	1	0	0	1	0	0	1
405	11	7	7	7	7	7	7	7	7	7	7	7	7
406	13	7	7	7	7	7	7	7	7	7	7	7	7
407	5	7	7	7	7	7	7	7	7	7	7	7	7
408	10	7	7	7	7	7	7	7	7	7	7	7	7
409	13	7	7	7	7	7	7	7	7	7	7	7	7
410	1	0	0	0	0	0	0	1	0	0	0	0	1
411	13	7	7	7	7	7	7	7	7	7	7	7	7
412	12	7	7	7	7	7	7	7	7	7	7	7	7
413	10	7	7	7	7	7	7	7	7	7	7	7	7
414	4	0	0	1	1	1	1	1	0	1	0	0	1
415	3	0	0	1	1	0	0	0	0	0	0	0	0
416	3	0	0	1	1	1	0	0	0	0	0	0	0
417	1	0	0	1	1	1	0	0	0	1	1	0	1
418	6	0	0	1	0	1	0	0	0	1	1	0	0
419	11	7	7	7	7	7	7	7	7	7	7	7	7
420	9	7	7	7	7	7	7	7	7	7	7	7	7
421	5	7	7	7	7	7	7	7	7	7	7	7	7
422	2	7	7	7	7	7	7	7	7	7	7	7	7
423	9	7	7	7	7	7	7	7	7	7	7	7	7
424	5	7	7	7	7	7	7	7	7	7	7	7	7
425	7	7	7	7	7	7	7	7	7	7	7	7	7
426	12	7	7	7	7	7	7	7	7	7	7	7	7
427	6	0	0	1	1	1	0	0	0	0	0	0	0
428	1	0	0	1	0	1	1	0	0	1	0	0	0
429	9	7	7	7	7	7	7	7	7	7	7	7	7
430	6	0	0	0	1	1	1	0	0	0	0	0	0
431	12	7	7	7	7	7	7	7	7	7	7	7	7
432	8	7	7	7	7	7	7	7	7	7	7	7	7
433	4	0	1	1	1	1	0	1	0	1	1	0	1
434	7	7	7	7	7	7	7	7	7	7	7	7	7
435	6	1	1	1	0	1	0	0	0	1	1	0	0
436	4	0	1	0	1	1	1	1	1	1	1	0	1
437	11	7	7	7	7	7	7	7	7	7	7	7	7
438	2	7	7	7	7	7	7	7	7	7	7	7	7
439	9	7	7	7	7	7	7	7	7	7	7	7	7
440	4	1	1	1	1	0	0	1	0	1	1	0	1
441	11	7	7	7	7	7	7	7	7	7	7	7	7
442	7	7	7	7	7	7	7	7	7	7	7	7	7
443	2	7	7	7	7	7	7	7	7	7	7	7	7
444	3	0	0	1	1	1	1	0	0	0	1	0	0
445	7	7	7	7	7	7	7	7	7	7	7	7	7
446	7	7	7	7	7	7	7	7	7	7	7	7	7
447	12	7	7	7	7	7	7	7	7	7	7	7	7
448	12	7	7	7	7	7	7	7	7	7	7	7	7
449	10	7	7	7	7	7	7	7	7	7	7	7	7
450	10	7	7	7	7	7	7	7	7	7	7	7	7
451	10	7	7	7	7	7	7	7	7	7	7	7	7
452	13	7	7	7	7	7	7	7	7	7	7	7	7
453	2	7	7	7	7	7	7	7	7	7	7	7	7
454	13	7	7	7	7	7	7	7	7	7	7	7	7
455	8	7	7	7	7	7	7	7	7	7	7	7	7
456	3	0	0	1	0	1	0	1	0	1	0	0	1
457	8	7	7	7	7	7	7	7	7	7	7	7	7
458	9	7	7	7	7	7	7	7	7	7	7	7	7
459	5	7	7	7	7	7	7	7	7	7	7	7	7
460	2	7	7	7	7	7	7	7	7	7	7	7	7
461	4	1	1	1	1	1	1	1	1	1	1	0	1
462	9	7	7	7	7	7	7	7	7	7	7	7	7
463	12	7	7	7	7	7	7	7	7	7	7	7	7
464	2	7	7	7	7	7	7	7	7	7	7	7	7
465	6	0	1	1	1	1	0	0	0	1	1	0	0
466	6	0	0	1	1	1	0	1	0	1	1	0	1
467	7	7	7	7	7	7	7	7	7	7	7	7	7
468	7	7	7	7	7	7	7	7	7	7	7	7	7
469	13	7	7	7	7	7	7	7	7	7	7	7	7
470	10	7	7	7	7	7	7	7	7	7	7	7	7
471	8	7	7	7	7	7	7	7	7	7	7	7	7
472	2	7	7	7	7	7	7	7	7	7	7	7	7
473	7	7	7	7	7	7	7	7	7	7	7	7	7
474	2	7	7	7	7	7	7	7	7	7	7	7	7
475	5	7	7	7	7	7	7	7	7	7	7	7	7
476	3	0	1	1	1	1	1	0	0	1	1	0	1
477	1	0	0	0	0	1	0	0	0	0	0	0	0
478	7	7	7	7	7	7	7	7	7	7	7	7	7
479	6	0	0	1	1	0	0	1	0	0	0	0	0
480	2	7	7	7	7	7	7	7	7	7	7	7	7
481	5	7	7	7	7	7	7	7	7	7	7	7	7
482	11	7	7	7	7	7	7	7	7	7	7	7	7
483	4	0	0	1	0	1	1	0	1	1	1	0	1
484	9	7	7	7	7	7	7	7	7	7	7	7	7
485	12	7	7	7	7	7	7	7	7	7	7	7	7
486	12	7	7	7	7	7	7	7	7	7	7	7	7
487	10	7	7	7	7	7	7	7	7	7	7	7	7
488	11	7	7	7	7	7	7	7	7	7	7	7	7
489	1	1	0	1	1	1	0	0	0	1	1	0	0
490	5	7	7	7	7	7	7	7	7	7	7	7	7
491	4	1	1	1	1	1	0	1	0	1	0	0	0
492	8	7	7	7	7	7	7	7	7	7	7	7	7
493	9	7	7	7	7	7	7	7	7	7	7	7	7
494	6	0	0	1	1	1	1	0	0	0	0	0	0
495	8	7	7	7	7	7	7	7	7	7	7	7	7
496	11	7	7	7	7	7	7	7	7	7	7	7	7
497	3	0	0	1	1	1	0	0	0	0	0	0	0
498	9	7	7	7	7	7	7	7	7	7	7	7	7
499	10	7	7	7	7	7	7	7	7	7	7	7	7
500	3	1	0	1	1	1	0	0	0	0	1	0	0
501	3	0	0	0	1	1	1	0	0	0	0	0	0
502	3	0	0	1	1	0	0	1	0	0	0	0	0
503	10	7	7	7	7	7	7	7	7	7	7	7	7
504	5	7	7	7	7	7	7	7	7	7	7	7	7
505	11	7	7	7	7	7	7	7	7	7	7	7	7
506	12	7	7	7	7	7	7	7	7	7	7	7	7
507	12	7	7	7	7	7	7	7	7	7	7	7	7
508	13	7	7	7	7	7	7	7	7	7	7	7	7
509	13	7	7	7	7	7	7	7	7	7	7	7	7
510	4	0	0	1	1	1	1	0	0	1	1	0	0
511	7	7	7	7	7	7	7	7	7	7	7	7	7
512	4	0	1	1	1	1	1	0	0	1	0	0	0
513	10	7	7	7	7	7	7	7	7	7	7	7	7
514	7	7	7	7	7	7	7	7	7	7	7	7	7
515	13	7	7	7	7	7	7	7	7	7	7	7	7
516	7	7	7	7	7	7	7	7	7	7	7	7	7
517	7	7	7	7	7	7	7	7	7	7	7	7	7
518	10	7	7	7	7	7	7	7	7	7	7	7	7
519	1	0	0	0	1	1	1	0	0	0	0	0	0
520	8	7	7	7	7	7	7	7	7	7	7	7	7
521	9	7	7	7	7	7	7	7	7	7	7	7	7
522	13	7	7	7	7	7	7	7	7	7	7	7	7
523	3	0	0	0	1	1	1	0	0	1	0	0	0
524	4	1	1	1	1	1	1	1	0	1	1	0	1
525	1	0	0	1	0	0	0	0	0	0	0	0	0
526	13	7	7	7	7	7	7	7	7	7	7	7	7
527	5	7	7	7	7	7	7	7	7	7	7	7	7
528	6	1	1	1	1	1	1	0	0	0	1	0	1
529	4	0	0	1	1	1	0	1	0	1	0	0	0
530	4	1	0	0	1	1	0	0	0	0	1	0	0
531	4	1	0	0	1	1	0	0	0	0	1	0	1
532	5	7	7	7	7	7	7	7	7	7	7	7	7
533	9	7	7	7	7	7	7	7	7	7	7	7	7
534	12	7	7	7	7	7	7	7	7	7	7	7	7
535	6	0	0	1	1	0	1	0	0	1	1	0	1
536	12	7	7	7	7	7	7	7	7	7	7	7	7
537	2	7	7	7	7	7	7	7	7	7	7	7	7
538	2	7	7	7	7	7	7	7	7	7	7	7	7
539	7	7	7	7	7	7	7	7	7	7	7	7	7
540	5	7	7	7	7	7	7	7	7	7	7	7	7
541	7	7	7	7	7	7	7	7	7	7	7	7	7
542	10	7	7	7	7	7	7	7	7	7	7	7	7
543	3	1	0	1	1	1	0	1	0	1	0	0	1
544	8	7	7	7	7	7	7	7	7	7	7	7	7
545	12	7	7	7	7	7	7	7	7	7	7	7	7
546	7	7	7	7	7	7	7	7	7	7	7	7	7
547	8	7	7	7	7	7	7	7	7	7	7	7	7
548	6	1	1	1	1	1	1	0	0	1	1	0	0
549	6	0	0	1	1	1	0	1	0	0	0	0	0
550	1	1	0	1	1	0	0	0	0	1	0	0	1
551	8	7	7	7	7	7	7	7	7	7	7	7	7
552	4	0	0	1	1	1	0	0	0	1	0	0	1
553	13	7	7	7	7	7	7	7	7	7	7	7	7
554	9	7	7	7	7	7	7	7	7	7	7	7	7
555	11	7	7	7	7	7	7	7	7	7	7	7	7
556	3	1	1	1	1	1	0	1	1	1	1	0	0
557	8	7	7	7	7	7	7	7	7	7	7	7	7
558	13	7	7	7	7	7	7	7	7	7	7	7	7
559	1	1	0	0	1	1	1	1	1	1	1	0	1
560	1	1	0	1	1	1	1	0	0	1	0	0	0
561	1	0	0	1	1	1	0	1	0	1	0	0	1
562	2	7	7	7	7	7	7	7	7	7	7	7	7
563	9	7	7	7	7	7	7	7	7	7	7	7	7
564	3	0	0	1	1	1	0	0	0	1	1	0	1
565	13	7	7	7	7	7	7	7	7	7	7	7	7
566	1	0	1	0	0	1	0	0	0	0	0	0	0
567	8	7	7	7	7	7	7	7	7	7	7	7	7
568	5	7	7	7	7	7	7	7	7	7	7	7	7
569	2	7	7	7	7	7	7	7	7	7	7	7	7
570	8	7	7	7	7	7	7	7	7	7	7	7	7
571	5	7	7	7	7	7	7	7	7	7	7	7	7
572	9	7	7	7	7	7	7	7	7	7	7	7	7
573	5	7	7	7	7	7	7	7	7	7	7	7	7
574	10	7	7	7	7	7	7	7	7	7	7	7	7
575	10	7	7	7	7	7	7	7	7	7	7	7	7
576	4	0	0	1	0	1	0	0	0	1	0	0	1
577	11	7	7	7	7	7	7	7	7	7	7	7	7
578	3	0	1	1	0	1	1	0	0	1	1	0	1
579	10	7	7	7	7	7	7	7	7	7	7	7	7
580	5	7	7	7	7	7	7	7	7	7	7	7	7
581	12	7	7	7	7	7	7	7	7	7	7	7	7
582	3	1	1	1	1	1	1	1	0	1	1	0	1
583	13	7	7	7	7	7	7	7	7	7	7	7	7
584	10	7	7	7	7	7	7	7	7	7	7	7	7
585	6	1	0	1	1	0	1	0	0	1	1	0	1
586	11	7	7	7	7	7	7	7	7	7	7	7	7
587	12	7	7	7	7	7	7	7	7	7	7	7	7
588	12	7	7	7	7	7	7	7	7	7	7	7	7
589	2	7	7	7	7	7	7	7	7	7	7	7	7
590	13	7	7	7	7	7	7	7	7	7	7	7	7
591	6	1	1	1	0	1	1	1	1	1	1	0	0
592	1	0	0	0	0	1	0	0	0	1	1	0	0
593	9	7	7	7	7	7	7	7	7	7	7	7	7
594	9	7	7	7	7	7	7	7	7	7	7	7	7
595	11	7	7	7	7	7	7	7	7	7	7	7	7
596	2	7	7	7	7	7	7	7	7	7	7	7	7
597	8	7	7	7	7	7	7	7	7	7	7	7	7
598	11	7	7	7	7	7	7	7	7	7	7	7	7
599	11	7	7	7	7	7	7	7	7	7	7	7	7
600	1	0	0	1	1	1	0	1	0	1	1	0	0
601	6	0	0	1	1	1	1	0	0	1	0	0	1
602	8	7	7	7	7	7	7	7	7	7	7	7	7
603	6	0	1	1	1	1	0	0	0	1	0	0	0
604	3	1	0	1	1	1	1	0	1	1	1	0	1
605	7	7	7	7	7	7	7	7	7	7	7	7	7
606	2	7	7	7	7	7	7	7	7	7	7	7	7
607	11	7	7	7	7	7	7	7	7	7	7	7	7
608	8	7	7	7	7	7	7	7	7	7	7	7	7
609	3	1	1	1	1	1	1	1	1	1	1	0	1
610	13	7	7	7	7	7	7	7	7	7	7	7	7
611	13	7	7	7	7	7	7	7	7	7	7	7	7
612	6	0	0	0	1	0	0	0	0	0	0	0	0
613	5	7	7	7	7	7	7	7	7	7	7	7	7
614	12	7	7	7	7	7	7	7	7	7	7	7	7
615	10	7	7	7	7	7	7	7	7	7	7	7	7
616	1	1	1	1	1	1	0	1	0	0	1	1	1
617	13	7	7	7	7	7	7	7	7	7	7	7	7
618	4	0	1	1	1	1	1	1	1	1	1	0	0
619	4	0	0	1	1	0	1	0	0	1	0	0	0
620	11	7	7	7	7	7	7	7	7	7	7	7	7
621	1	1	1	1	1	1	1	1	1	1	1	1	0
622	2	7	7	7	7	7	7	7	7	7	7	7	7
623	8	7	7	7	7	7	7	7	7	7	7	7	7
624	5	7	7	7	7	7	7	7	7	7	7	7	7
625	11	7	7	7	7	7	7	7	7	7	7	7	7
626	7	7	7	7	7	7	7	7	7	7	7	7	7
627	1	1	1	1	1	1	1	1	1	1	1	1	1
628	1	1	1	1	1	1	1	1	0	1	1	0	1
629	7	7	7	7	7	7	7	7	7	7	7	7	7
630	7	7	7	7	7	7	7	7	7	7	7	7	7
631	8	7	7	7	7	7	7	7	7	7	7	7	7
632	2	7	7	7	7	7	7	7	7	7	7	7	7
633	2	7	7	7	7	7	7	7	7	7	7	7	7
634	7	7	7	7	7	7	7	7	7	7	7	7	7
635	10	7	7	7	7	7	7	7	7	7	7	7	7
636	3	1	1	1	1	1	0	0	1	0	1	0	1
637	5	7	7	7	7	7	7	7	7	7	7	7	7
638	6	0	0	1	1	1	1	0	0	1	1	1	1
639	3	1	0	1	0	1	1	1	1	1	0	0	1
640	9	7	7	7	7	7	7	7	7	7	7	7	7
641	11	7	7	7	7	7	7	7	7	7	7	7	7
642	12	7	7	7	7	7	7	7	7	7	7	7	7
643	8	7	7	7	7	7	7	7	7	7	7	7	7
644	5	7	7	7	7	7	7	7	7	7	7	7	7
645	1	0	0	1	1	1	1	1	0	1	1	0	1
646	12	7	7	7	7	7	7	7	7	7	7	7	7
647	10	7	7	7	7	7	7	7	7	7	7	7	7
648	3	1	1	0	1	1	1	1	1	1	1	0	1
649	9	7	7	7	7	7	7	7	7	7	7	7	7
650	13	7	7	7	7	7	7	7	7	7	7	7	7
651	12	7	7	7	7	7	7	7	7	7	7	7	7
652	4	1	1	1	1	0	1	1	0	1	1	0	1
653	10	7	7	7	7	7	7	7	7	7	7	7	7
654	6	1	1	1	0	1	0	0	0	0	1	0	1
655	1	0	0	1	1	1	0	0	0	0	1	0	1
656	13	7	7	7	7	7	7	7	7	7	7	7	7
657	13	7	7	7	7	7	7	7	7	7	7	7	7
658	11	7	7	7	7	7	7	7	7	7	7	7	7
659	9	7	7	7	7	7	7	7	7	7	7	7	7
660	11	7	7	7	7	7	7	7	7	7	7	7	7
661	8	7	7	7	7	7	7	7	7	7	7	7	7
662	2	7	7	7	7	7	7	7	7	7	7	7	7
663	2	7	7	7	7	7	7	7	7	7	7	7	7
664	5	7	7	7	7	7	7	7	7	7	7	7	7
665	6	1	0	1	1	1	1	1	1	1	1	1	0
666	10	7	7	7	7	7	7	7	7	7	7	7	7
667	1	1	0	1	1	1	0	0	1	0	1	0	0
668	12	7	7	7	7	7	7	7	7	7	7	7	7
669	5	7	7	7	7	7	7	7	7	7	7	7	7
670	9	7	7	7	7	7	7	7	7	7	7	7	7
671	3	1	1	1	1	1	1	0	0	0	1	0	0
672	6	8	1	1	1	1	1	1	1	8	1	0	8
673	1	1	1	1	1	1	1	1	0	1	1	0	1
674	11	7	7	7	7	7	7	7	7	7	7	7	7
675	12	7	7	7	7	7	7	7	7	7	7	7	7
676	13	7	7	7	7	7	7	7	7	7	7	7	7
677	12	7	7	7	7	7	7	7	7	7	7	7	7
678	8	7	7	7	7	7	7	7	7	7	7	7	7
679	3	1	1	1	1	1	1	1	0	1	0	0	1
680	9	7	7	7	7	7	7	7	7	7	7	7	7
681	11	7	7	7	7	7	7	7	7	7	7	7	7
682	4	0	1	1	1	1	0	0	1	0	1	0	1
683	3	1	1	1	1	1	1	1	1	1	0	0	1
684	2	7	7	7	7	7	7	7	7	7	7	7	7
685	11	7	7	7	7	7	7	7	7	7	7	7	7
686	5	7	7	7	7	7	7	7	7	7	7	7	7
687	5	7	7	7	7	7	7	7	7	7	7	7	7
688	7	7	7	7	7	7	7	7	7	7	7	7	7
689	9	7	7	7	7	7	7	7	7	7	7	7	7
690	12	7	7	7	7	7	7	7	7	7	7	7	7
691	13	7	7	7	7	7	7	7	7	7	7	7	7
692	10	7	7	7	7	7	7	7	7	7	7	7	7
693	8	7	7	7	7	7	7	7	7	7	7	7	7
694	6	0	0	1	1	1	0	1	0	1	1	0	1
695	2	7	7	7	7	7	7	7	7	7	7	7	7
696	1	0	0	1	1	1	1	0	0	1	0	0	1
697	10	7	7	7	7	7	7	7	7	7	7	7	7
698	4	1	1	1	1	0	0	1	1	1	1	0	1
699	1	0	0	1	0	0	1	0	1	0	0	0	1
700	10	7	7	7	7	7	7	7	7	7	7	7	7
701	8	7	7	7	7	7	7	7	7	7	7	7	7
702	7	7	7	7	7	7	7	7	7	7	7	7	7
703	2	7	7	7	7	7	7	7	7	7	7	7	7
704	13	7	7	7	7	7	7	7	7	7	7	7	7
705	4	0	0	1	1	1	0	0	0	1	1	0	1
706	7	7	7	7	7	7	7	7	7	7	7	7	7
707	12	7	7	7	7	7	7	7	7	7	7	7	7
708	9	7	7	7	7	7	7	7	7	7	7	7	7
709	6	0	0	1	1	1	0	0	0	1	1	0	1
710	6	0	1	1	1	1	1	0	1	1	1	0	1
711	5	7	7	7	7	7	7	7	7	7	7	7	7
712	10	7	7	7	7	7	7	7	7	7	7	7	7
713	1	1	1	1	1	1	1	1	0	1	1	0	1
714	4	0	0	0	1	1	0	0	1	0	0	0	0
715	2	7	7	7	7	7	7	7	7	7	7	7	7
716	9	7	7	7	7	7	7	7	7	7	7	7	7
717	13	7	7	7	7	7	7	7	7	7	7	7	7
718	4	0	1	0	1	0	0	0	0	0	1	0	1
719	4	0	0	0	1	0	0	0	0	1	1	0	0
720	10	7	7	7	7	7	7	7	7	7	7	7	7
721	9	7	7	7	7	7	7	7	7	7	7	7	7
722	8	7	7	7	7	7	7	7	7	7	7	7	7
723	4	1	0	1	1	1	1	1	1	1	1	1	1
724	11	7	7	7	7	7	7	7	7	7	7	7	7
725	6	1	0	1	1	1	0	0	0	1	1	0	1
726	7	7	7	7	7	7	7	7	7	7	7	7	7
727	6	0	1	1	1	1	0	1	0	1	1	0	1
728	13	7	7	7	7	7	7	7	7	7	7	7	7
729	5	7	7	7	7	7	7	7	7	7	7	7	7
730	7	7	7	7	7	7	7	7	7	7	7	7	7
731	12	7	7	7	7	7	7	7	7	7	7	7	7
732	9	7	7	7	7	7	7	7	7	7	7	7	7
733	3	0	0	1	1	1	0	0	0	1	1	0	1
734	7	7	7	7	7	7	7	7	7	7	7	7	7
735	4	0	0	1	1	1	1	1	0	1	1	0	1
736	3	0	0	1	1	1	1	1	0	0	0	0	0
737	11	7	7	7	7	7	7	7	7	7	7	7	7
738	8	7	7	7	7	7	7	7	7	7	7	7	7
739	9	7	7	7	7	7	7	7	7	7	7	7	7
740	3	1	1	1	1	1	1	1	1	1	1	1	1
741	5	7	7	7	7	7	7	7	7	7	7	7	7
742	10	7	7	7	7	7	7	7	7	7	7	7	7
743	12	7	7	7	7	7	7	7	7	7	7	7	7
744	2	7	7	7	7	7	7	7	7	7	7	7	7
745	12	7	7	7	7	7	7	7	7	7	7	7	7
746	3	0	1	1	1	1	1	0	0	1	1	0	0
747	7	7	7	7	7	7	7	7	7	7	7	7	7
748	6	0	0	1	1	1	0	1	0	0	0	0	1
749	1	1	1	1	1	1	1	0	0	0	1	0	0
750	2	7	7	7	7	7	7	7	7	7	7	7	7
751	8	7	7	7	7	7	7	7	7	7	7	7	7
752	9	7	7	7	7	7	7	7	7	7	7	7	7
753	2	7	7	7	7	7	7	7	7	7	7	7	7
754	4	1	1	1	1	1	1	1	0	1	1	0	1
755	7	7	7	7	7	7	7	7	7	7	7	7	7
756	11	7	7	7	7	7	7	7	7	7	7	7	7
757	11	7	7	7	7	7	7	7	7	7	7	7	7
758	9	7	7	7	7	7	7	7	7	7	7	7	7
759	11	7	7	7	7	7	7	7	7	7	7	7	7
760	1	1	0	0	1	1	0	0	1	0	0	0	0
761	7	7	7	7	7	7	7	7	7	7	7	7	7
762	2	7	7	7	7	7	7	7	7	7	7	7	7
763	4	0	1	0	0	0	0	0	0	1	1	0	1
764	4	1	0	1	1	1	1	0	1	1	1	0	1
765	2	7	7	7	7	7	7	7	7	7	7	7	7
766	8	7	7	7	7	7	7	7	7	7	7	7	7
767	11	7	7	7	7	7	7	7	7	7	7	7	7
768	6	1	1	1	1	1	0	1	1	1	1	0	0
769	8	7	7	7	7	7	7	7	7	7	7	7	7
770	7	7	7	7	7	7	7	7	7	7	7	7	7
771	13	7	7	7	7	7	7	7	7	7	7	7	7
772	3	0	0	1	1	0	1	0	1	0	0	0	1
773	6	0	0	0	1	1	1	0	1	1	0	0	0
774	6	0	1	1	1	1	1	0	0	1	1	0	1
775	3	1	1	1	1	1	1	0	0	1	1	0	1
776	13	7	7	7	7	7	7	7	7	7	7	7	7
777	3	0	1	1	1	0	0	1	0	1	1	0	1
778	6	0	0	0	1	1	0	0	0	8	1	0	0
779	8	7	7	7	7	7	7	7	7	7	7	7	7
780	10	7	7	7	7	7	7	7	7	7	7	7	7
781	7	7	7	7	7	7	7	7	7	7	7	7	7
782	10	7	7	7	7	7	7	7	7	7	7	7	7
783	8	7	7	7	7	7	7	7	7	7	7	7	7
784	5	7	7	7	7	7	7	7	7	7	7	7	7
785	9	7	7	7	7	7	7	7	7	7	7	7	7
786	10	7	7	7	7	7	7	7	7	7	7	7	7
787	9	7	7	7	7	7	7	7	7	7	7	7	7
788	10	7	7	7	7	7	7	7	7	7	7	7	7
789	10	7	7	7	7	7	7	7	7	7	7	7	7
790	11	7	7	7	7	7	7	7	7	7	7	7	7
791	12	7	7	7	7	7	7	7	7	7	7	7	7
792	13	7	7	7	7	7	7	7	7	7	7	7	7
793	5	7	7	7	7	7	7	7	7	7	7	7	7
794	8	7	7	7	7	7	7	7	7	7	7	7	7
795	13	7	7	7	7	7	7	7	7	7	7	7	7
796	6	0	0	1	0	0	0	1	0	0	1	0	1
797	8	7	7	7	7	7	7	7	7	7	7	7	7
798	3	0	0	1	1	1	0	0	0	0	1	0	0
799	12	7	7	7	7	7	7	7	7	7	7	7	7
800	5	7	7	7	7	7	7	7	7	7	7	7	7
801	12	7	7	7	7	7	7	7	7	7	7	7	7
802	10	7	7	7	7	7	7	7	7	7	7	7	7
803	13	7	7	7	7	7	7	7	7	7	7	7	7
804	5	7	7	7	7	7	7	7	7	7	7	7	7
805	8	7	7	7	7	7	7	7	7	7	7	7	7
806	13	7	7	7	7	7	7	7	7	7	7	7	7
807	12	7	7	7	7	7	7	7	7	7	7	7	7
808	5	7	7	7	7	7	7	7	7	7	7	7	7
809	4	1	0	1	1	0	0	0	0	0	1	0	1
810	4	0	1	1	0	1	1	0	0	1	1	0	1
811	10	7	7	7	7	7	7	7	7	7	7	7	7
812	2	7	7	7	7	7	7	7	7	7	7	7	7
813	2	7	7	7	7	7	7	7	7	7	7	7	7
814	12	7	7	7	7	7	7	7	7	7	7	7	7
815	9	7	7	7	7	7	7	7	7	7	7	7	7
816	13	7	7	7	7	7	7	7	7	7	7	7	7
817	7	7	7	7	7	7	7	7	7	7	7	7	7
818	6	1	0	1	1	1	0	0	0	0	1	0	0
819	7	7	7	7	7	7	7	7	7	7	7	7	7
820	3	0	0	1	1	1	0	0	0	1	1	0	1
821	8	7	7	7	7	7	7	7	7	7	7	7	7
822	9	7	7	7	7	7	7	7	7	7	7	7	7
823	12	7	7	7	7	7	7	7	7	7	7	7	7
824	9	7	7	7	7	7	7	7	7	7	7	7	7
825	10	7	7	7	7	7	7	7	7	7	7	7	7
826	3	0	0	1	1	0	0	0	0	0	1	0	0
827	12	7	7	7	7	7	7	7	7	7	7	7	7
828	12	7	7	7	7	7	7	7	7	7	7	7	7
829	13	7	7	7	7	7	7	7	7	7	7	7	7
830	1	0	0	1	0	0	0	1	0	0	1	0	0
831	9	7	7	7	7	7	7	7	7	7	7	7	7
832	13	7	7	7	7	7	7	7	7	7	7	7	7
833	2	7	7	7	7	7	7	7	7	7	7	7	7
834	4	0	0	1	1	1	0	0	0	1	1	0	0
835	5	7	7	7	7	7	7	7	7	7	7	7	7
836	6	0	0	1	1	1	0	0	0	0	1	0	1
837	5	7	7	7	7	7	7	7	7	7	7	7	7
838	3	0	1	0	1	1	1	0	0	1	1	0	1
839	8	7	7	7	7	7	7	7	7	7	7	7	7
840	7	7	7	7	7	7	7	7	7	7	7	7	7
841	9	7	7	7	7	7	7	7	7	7	7	7	7
842	2	7	7	7	7	7	7	7	7	7	7	7	7
843	1	1	0	1	1	1	0	1	0	1	1	0	1
844	12	7	7	7	7	7	7	7	7	7	7	7	7
845	4	1	0	1	1	1	1	0	0	0	1	0	0
846	11	7	7	7	7	7	7	7	7	7	7	7	7
847	1	0	1	1	1	1	0	0	0	1	1	0	1
848	1	0	0	1	1	1	1	0	0	1	0	0	1
849	5	7	7	7	7	7	7	7	7	7	7	7	7
850	8	7	7	7	7	7	7	7	7	7	7	7	7
851	6	1	0	1	1	1	1	0	0	0	0	0	1
852	8	7	7	7	7	7	7	7	7	7	7	7	7
853	1	0	1	1	1	1	1	0	1	0	1	0	0
854	6	1	1	1	1	1	1	0	0	1	1	0	1
855	8	7	7	7	7	7	7	7	7	7	7	7	7
856	13	7	7	7	7	7	7	7	7	7	7	7	7
857	11	7	7	7	7	7	7	7	7	7	7	7	7
858	2	7	7	7	7	7	7	7	7	7	7	7	7
859	2	7	7	7	7	7	7	7	7	7	7	7	7
860	4	0	0	0	1	0	0	0	0	1	0	1	0
861	13	7	7	7	7	7	7	7	7	7	7	7	7
862	1	0	0	1	0	1	0	0	0	0	0	0	0
863	5	7	7	7	7	7	7	7	7	7	7	7	7
864	3	0	1	1	1	1	1	0	0	0	1	0	1
865	5	7	7	7	7	7	7	7	7	7	7	7	7
866	5	7	7	7	7	7	7	7	7	7	7	7	7
867	13	7	7	7	7	7	7	7	7	7	7	7	7
868	11	7	7	7	7	7	7	7	7	7	7	7	7
869	2	7	7	7	7	7	7	7	7	7	7	7	7
870	4	0	0	1	1	1	1	0	0	0	0	0	0
871	10	7	7	7	7	7	7	7	7	7	7	7	7
872	7	7	7	7	7	7	7	7	7	7	7	7	7
873	7	7	7	7	7	7	7	7	7	7	7	7	7
874	1	0	0	1	0	1	1	0	1	1	0	0	1
875	4	0	0	1	1	1	0	0	0	0	0	0	0
876	7	7	7	7	7	7	7	7	7	7	7	7	7
877	6	0	0	1	1	1	0	1	0	1	0	0	0
878	6	1	0	1	1	0	1	1	1	1	1	0	0
879	5	7	7	7	7	7	7	7	7	7	7	7	7
880	2	7	7	7	7	7	7	7	7	7	7	7	7
881	7	7	7	7	7	7	7	7	7	7	7	7	7
882	12	7	7	7	7	7	7	7	7	7	7	7	7
883	6	1	1	1	1	1	1	0	0	1	1	0	0
884	1	1	0	1	1	1	1	0	0	1	1	0	1
885	1	1	0	1	1	1	0	0	0	0	1	0	1
886	5	7	7	7	7	7	7	7	7	7	7	7	7
887	10	7	7	7	7	7	7	7	7	7	7	7	7
888	11	7	7	7	7	7	7	7	7	7	7	7	7
889	9	7	7	7	7	7	7	7	7	7	7	7	7
890	9	7	7	7	7	7	7	7	7	7	7	7	7
891	10	7	7	7	7	7	7	7	7	7	7	7	7
892	4	1	1	1	1	1	0	0	1	1	1	0	1
893	3	0	1	1	1	1	1	1	1	1	1	0	1
894	3	0	0	1	1	1	1	1	0	0	1	0	0
895	5	7	7	7	7	7	7	7	7	7	7	7	7
896	13	7	7	7	7	7	7	7	7	7	7	7	7
897	11	7	7	7	7	7	7	7	7	7	7	7	7
898	3	0	0	1	0	1	0	1	0	1	0	0	0
899	12	7	7	7	7	7	7	7	7	7	7	7	7
900	11	7	7	7	7	7	7	7	7	7	7	7	7
901	2	7	7	7	7	7	7	7	7	7	7	7	7
902	4	1	0	1	1	1	0	0	1	1	1	0	0
903	3	0	0	1	1	1	1	0	0	1	1	0	0
904	10	7	7	7	7	7	7	7	7	7	7	7	7
905	8	7	7	7	7	7	7	7	7	7	7	7	7
906	10	7	7	7	7	7	7	7	7	7	7	7	7
907	7	7	7	7	7	7	7	7	7	7	7	7	7
908	12	7	7	7	7	7	7	7	7	7	7	7	7
909	3	0	1	1	1	1	0	1	0	0	0	0	0
910	6	0	0	0	0	1	1	0	0	0	1	0	1
911	9	7	7	7	7	7	7	7	7	7	7	7	7
912	13	7	7	7	7	7	7	7	7	7	7	7	7
913	1	0	0	1	1	1	0	0	0	1	1	0	1
914	4	0	0	1	0	1	0	0	0	1	0	0	1
915	7	7	7	7	7	7	7	7	7	7	7	7	7
916	12	7	7	7	7	7	7	7	7	7	7	7	7
917	9	7	7	7	7	7	7	7	7	7	7	7	7
918	4	1	1	0	1	1	0	0	1	1	1	0	1
919	10	7	7	7	7	7	7	7	7	7	7	7	7
920	1	1	1	1	1	1	1	1	0	1	1	1	1
921	9	7	7	7	7	7	7	7	7	7	7	7	7
922	11	7	7	7	7	7	7	7	7	7	7	7	7
923	11	7	7	7	7	7	7	7	7	7	7	7	7
924	11	7	7	7	7	7	7	7	7	7	7	7	7
925	2	7	7	7	7	7	7	7	7	7	7	7	7
926	11	7	7	7	7	7	7	7	7	7	7	7	7
927	2	7	7	7	7	7	7	7	7	7	7	7	7
928	1	1	1	1	1	1	1	1	0	1	0	0	1
929	1	0	0	1	0	1	0	1	0	1	1	0	0
930	10	7	7	7	7	7	7	7	7	7	7	7	7
931	11	7	7	7	7	7	7	7	7	7	7	7	7
932	6	0	0	0	0	0	1	0	0	1	1	0	0
933	1	1	1	1	1	0	0	1	0	1	1	0	1
934	12	7	7	7	7	7	7	7	7	7	7	7	7
935	5	7	7	7	7	7	7	7	7	7	7	7	7
936	6	0	0	1	1	1	0	0	0	0	0	0	0
937	11	7	7	7	7	7	7	7	7	7	7	7	7
938	12	7	7	7	7	7	7	7	7	7	7	7	7
939	7	7	7	7	7	7	7	7	7	7	7	7	7
940	10	7	7	7	7	7	7	7	7	7	7	7	7
941	10	7	7	7	7	7	7	7	7	7	7	7	7
942	7	7	7	7	7	7	7	7	7	7	7	7	7
943	7	7	7	7	7	7	7	7	7	7	7	7	7
944	4	1	1	1	1	1	0	1	1	1	1	0	1
945	4	1	0	1	1	1	0	0	0	0	1	0	0
946	2	7	7	7	7	7	7	7	7	7	7	7	7
947	7	7	7	7	7	7	7	7	7	7	7	7	7
948	9	7	7	7	7	7	7	7	7	7	7	7	7
949	1	0	0	1	0	1	1	0	1	1	0	0	1
950	11	7	7	7	7	7	7	7	7	7	7	7	7
951	9	7	7	7	7	7	7	7	7	7	7	7	7
952	3	0	0	1	0	1	0	1	0	0	0	0	0
953	5	7	7	7	7	7	7	7	7	7	7	7	7
954	13	7	7	7	7	7	7	7	7	7	7	7	7
955	9	7	7	7	7	7	7	7	7	7	7	7	7
956	5	7	7	7	7	7	7	7	7	7	7	7	7
957	9	7	7	7	7	7	7	7	7	7	7	7	7
958	6	0	0	0	1	1	1	0	0	0	1	0	0
959	5	7	7	7	7	7	7	7	7	7	7	7	7
960	10	7	7	7	7	7	7	7	7	7	7	7	7
961	8	7	7	7	7	7	7	7	7	7	7	7	7
962	8	7	7	7	7	7	7	7	7	7	7	7	7
963	6	0	0	0	1	1	1	1	0	1	1	1	1
964	13	7	7	7	7	7	7	7	7	7	7	7	7
965	12	7	7	7	7	7	7	7	7	7	7	7	7
966	1	1	0	0	1	1	1	0	0	1	1	0	1
967	4	1	0	1	1	1	0	0	0	1	1	0	1
968	8	7	7	7	7	7	7	7	7	7	7	7	7
969	1	0	0	1	1	1	0	0	0	0	0	0	1
970	4	0	0	1	1	1	1	1	0	1	1	0	1
971	13	7	7	7	7	7	7	7	7	7	7	7	7
972	5	7	7	7	7	7	7	7	7	7	7	7	7
973	5	7	7	7	7	7	7	7	7	7	7	7	7
974	3	1	0	1	1	1	1	1	0	1	1	0	1
975	9	7	7	7	7	7	7	7	7	7	7	7	7
976	4	1	0	1	0	0	0	1	1	1	1	0	0
977	4	0	0	1	1	1	0	1	0	0	1	0	0
978	2	7	7	7	7	7	7	7	7	7	7	7	7
979	12	7	7	7	7	7	7	7	7	7	7	7	7
980	10	7	7	7	7	7	7	7	7	7	7	7	7
981	11	7	7	7	7	7	7	7	7	7	7	7	7
982	8	7	7	7	7	7	7	7	7	7	7	7	7
983	11	7	7	7	7	7	7	7	7	7	7	7	7
984	2	7	7	7	7	7	7	7	7	7	7	7	7
985	2	7	7	7	7	7	7	7	7	7	7	7	7
986	10	7	7	7	7	7	7	7	7	7	7	7	7
987	2	7	7	7	7	7	7	7	7	7	7	7	7
988	2	7	7	7	7	7	7	7	7	7	7	7	7
989	2	7	7	7	7	7	7	7	7	7	7	7	7
990	5	7	7	7	7	7	7	7	7	7	7	7	7
991	6	8	8	1	1	1	1	1	0	8	8	8	8
992	12	7	7	7	7	7	7	7	7	7	7	7	7
993	3	0	1	1	0	1	0	1	0	0	1	0	0
994	5	7	7	7	7	7	7	7	7	7	7	7	7
995	8	7	7	7	7	7	7	7	7	7	7	7	7
996	6	1	1	1	1	1	1	1	0	0	0	0	0
997	4	0	1	1	1	1	0	0	1	1	1	0	1
998	1	1	0	0	1	1	0	1	0	0	0	0	1
999	6	0	0	1	1	0	0	1	0	8	0	0	0
1000	7	7	7	7	7	7	7	7	7	7	7	7	7
1001	11	7	7	7	7	7	7	7	7	7	7	7	7
1002	1	1	1	1	1	1	1	1	0	0	1	0	1
1003	9	7	7	7	7	7	7	7	7	7	7	7	7
1004	4	1	1	1	1	1	0	1	0	1	1	0	1
1005	7	7	7	7	7	7	7	7	7	7	7	7	7
1006	12	7	7	7	7	7	7	7	7	7	7	7	7
1007	6	1	1	1	0	1	1	0	0	0	0	0	0
1008	1	0	0	1	1	1	1	1	0	0	1	0	0
1009	6	0	0	1	1	1	0	0	0	0	0	0	0
1010	8	7	7	7	7	7	7	7	7	7	7	7	7
1011	3	1	0	1	1	1	0	0	0	1	0	0	0
1012	13	7	7	7	7	7	7	7	7	7	7	7	7
1013	8	7	7	7	7	7	7	7	7	7	7	7	7
1014	9	7	7	7	7	7	7	7	7	7	7	7	7
1015	13	7	7	7	7	7	7	7	7	7	7	7	7
1016	8	7	7	7	7	7	7	7	7	7	7	7	7
1017	10	7	7	7	7	7	7	7	7	7	7	7	7
1018	5	7	7	7	7	7	7	7	7	7	7	7	7
1019	9	7	7	7	7	7	7	7	7	7	7	7	7
1020	10	7	7	7	7	7	7	7	7	7	7	7	7
1021	8	7	7	7	7	7	7	7	7	7	7	7	7
1022	10	7	7	7	7	7	7	7	7	7	7	7	7
1023	3	1	0	0	1	0	1	1	0	1	1	0	1
1024	6	8	0	1	0	1	0	0	0	8	8	8	8
1025	7	7	7	7	7	7	7	7	7	7	7	7	7
1026	13	7	7	7	7	7	7	7	7	7	7	7	7
1027	12	7	7	7	7	7	7	7	7	7	7	7	7
1028	11	7	7	7	7	7	7	7	7	7	7	7	7
1029	13	7	7	7	7	7	7	7	7	7	7	7	7
1030	9	7	7	7	7	7	7	7	7	7	7	7	7
1031	3	0	0	1	0	1	1	0	0	0	0	0	0
1032	8	7	7	7	7	7	7	7	7	7	7	7	7
1033	13	7	7	7	7	7	7	7	7	7	7	7	7
1034	12	7	7	7	7	7	7	7	7	7	7	7	7
1035	7	7	7	7	7	7	7	7	7	7	7	7	7
1036	2	7	7	7	7	7	7	7	7	7	7	7	7
1037	12	7	7	7	7	7	7	7	7	7	7	7	7
1038	3	0	1	1	1	1	1	1	1	1	1	0	0
1039	10	7	7	7	7	7	7	7	7	7	7	7	7
1040	4	0	0	1	0	0	1	0	0	0	1	0	1
1041	7	7	7	7	7	7	7	7	7	7	7	7	7
1042	11	7	7	7	7	7	7	7	7	7	7	7	7
1043	3	0	0	0	0	0	0	0	0	0	1	0	0
1044	13	7	7	7	7	7	7	7	7	7	7	7	7
1045	7	7	7	7	7	7	7	7	7	7	7	7	7
1046	3	1	0	1	1	1	1	1	1	1	1	0	1
1047	6	0	0	0	1	1	0	0	0	0	0	0	0
1048	3	1	0	0	1	0	0	1	0	1	1	0	1
1049	4	1	1	1	1	1	1	0	0	1	1	0	1
1050	3	0	0	1	1	1	1	0	0	1	1	0	0
1051	5	7	7	7	7	7	7	7	7	7	7	7	7
1052	12	7	7	7	7	7	7	7	7	7	7	7	7
1053	12	7	7	7	7	7	7	7	7	7	7	7	7
1054	1	0	1	1	1	1	1	1	1	1	0	0	1
1055	1	1	1	1	1	1	1	1	1	1	1	1	1
1056	4	1	0	0	1	1	0	0	0	1	0	0	0
1057	7	7	7	7	7	7	7	7	7	7	7	7	7
1058	9	7	7	7	7	7	7	7	7	7	7	7	7
1059	13	7	7	7	7	7	7	7	7	7	7	7	7
1060	2	7	7	7	7	7	7	7	7	7	7	7	7
1061	13	7	7	7	7	7	7	7	7	7	7	7	7
1062	11	7	7	7	7	7	7	7	7	7	7	7	7
1063	13	7	7	7	7	7	7	7	7	7	7	7	7
1064	5	7	7	7	7	7	7	7	7	7	7	7	7
1065	8	7	7	7	7	7	7	7	7	7	7	7	7
1066	8	7	7	7	7	7	7	7	7	7	7	7	7
1067	6	1	1	0	1	1	1	1	0	1	1	0	1
1068	12	7	7	7	7	7	7	7	7	7	7	7	7
1069	3	0	0	0	1	1	1	0	0	1	1	0	0
1070	9	7	7	7	7	7	7	7	7	7	7	7	7
1071	5	7	7	7	7	7	7	7	7	7	7	7	7
1072	7	7	7	7	7	7	7	7	7	7	7	7	7
1073	7	7	7	7	7	7	7	7	7	7	7	7	7
1074	6	0	0	1	1	1	0	1	0	1	1	0	0
1075	13	7	7	7	7	7	7	7	7	7	7	7	7
1076	6	0	1	1	1	1	1	0	0	1	0	0	1
1077	10	7	7	7	7	7	7	7	7	7	7	7	7
1078	5	7	7	7	7	7	7	7	7	7	7	7	7
1079	9	7	7	7	7	7	7	7	7	7	7	7	7
1080	2	7	7	7	7	7	7	7	7	7	7	7	7
1081	12	7	7	7	7	7	7	7	7	7	7	7	7
1082	1	1	0	0	1	1	0	1	0	1	1	0	0
1083	2	7	7	7	7	7	7	7	7	7	7	7	7
1084	2	7	7	7	7	7	7	7	7	7	7	7	7
1085	2	7	7	7	7	7	7	7	7	7	7	7	7
1086	8	7	7	7	7	7	7	7	7	7	7	7	7
1087	8	7	7	7	7	7	7	7	7	7	7	7	7
1088	9	7	7	7	7	7	7	7	7	7	7	7	7
1089	3	0	0	1	1	1	0	0	0	1	1	0	1
1090	11	7	7	7	7	7	7	7	7	7	7	7	7
1091	9	7	7	7	7	7	7	7	7	7	7	7	7
1092	10	7	7	7	7	7	7	7	7	7	7	7	7
1093	13	7	7	7	7	7	7	7	7	7	7	7	7
1094	4	1	0	1	1	0	0	0	0	0	1	0	0
1095	4	0	0	1	1	1	0	0	0	1	0	0	1
1096	5	7	7	7	7	7	7	7	7	7	7	7	7
1097	2	7	7	7	7	7	7	7	7	7	7	7	7
1098	5	7	7	7	7	7	7	7	7	7	7	7	7
1099	1	0	0	0	1	1	1	0	0	1	1	0	0
1100	4	0	0	1	1	1	1	1	0	1	1	0	1
1101	6	1	0	1	1	1	0	0	0	0	1	0	0
1102	6	1	1	1	1	1	1	1	0	1	1	1	1
1103	9	7	7	7	7	7	7	7	7	7	7	7	7
1104	1	0	0	1	1	1	0	0	0	1	0	0	1
1105	11	7	7	7	7	7	7	7	7	7	7	7	7
1106	4	0	0	1	1	1	0	0	0	0	1	0	1
1107	10	7	7	7	7	7	7	7	7	7	7	7	7
1108	1	0	0	1	1	0	0	1	0	0	1	0	0
1109	7	7	7	7	7	7	7	7	7	7	7	7	7
1110	5	7	7	7	7	7	7	7	7	7	7	7	7
1111	8	7	7	7	7	7	7	7	7	7	7	7	7
1112	7	7	7	7	7	7	7	7	7	7	7	7	7
1113	8	7	7	7	7	7	7	7	7	7	7	7	7
1114	3	1	1	1	1	1	0	0	0	1	1	0	0
1115	12	7	7	7	7	7	7	7	7	7	7	7	7
1116	4	0	0	1	0	1	0	0	0	0	0	0	0
1117	1	1	0	1	1	1	1	0	0	1	0	0	1
1118	10	7	7	7	7	7	7	7	7	7	7	7	7
1119	6	0	0	0	1	1	0	0	0	1	1	0	0
1120	10	7	7	7	7	7	7	7	7	7	7	7	7
1121	10	7	7	7	7	7	7	7	7	7	7	7	7
1122	10	7	7	7	7	7	7	7	7	7	7	7	7
1123	11	7	7	7	7	7	7	7	7	7	7	7	7
1124	7	7	7	7	7	7	7	7	7	7	7	7	7
1125	3	0	0	0	0	0	1	0	0	0	0	0	0
1126	13	7	7	7	7	7	7	7	7	7	7	7	7
1127	11	7	7	7	7	7	7	7	7	7	7	7	7
1128	3	0	1	1	1	1	1	0	0	1	1	0	0
1129	12	7	7	7	7	7	7	7	7	7	7	7	7
1130	2	7	7	7	7	7	7	7	7	7	7	7	7
1131	13	7	7	7	7	7	7	7	7	7	7	7	7
1132	11	7	7	7	7	7	7	7	7	7	7	7	7
1133	11	7	7	7	7	7	7	7	7	7	7	7	7
1134	8	7	7	7	7	7	7	7	7	7	7	7	7
1135	8	7	7	7	7	7	7	7	7	7	7	7	7
1136	11	7	7	7	7	7	7	7	7	7	7	7	7
1137	13	7	7	7	7	7	7	7	7	7	7	7	7
1138	5	7	7	7	7	7	7	7	7	7	7	7	7
1139	9	7	7	7	7	7	7	7	7	7	7	7	7
1140	1	0	0	0	1	1	0	0	0	0	0	0	0
1141	4	0	0	1	1	1	1	0	0	1	1	0	1
1142	13	7	7	7	7	7	7	7	7	7	7	7	7
1143	9	7	7	7	7	7	7	7	7	7	7	7	7
1144	13	7	7	7	7	7	7	7	7	7	7	7	7
1145	4	0	0	1	0	1	0	0	0	0	0	0	0
1146	2	7	7	7	7	7	7	7	7	7	7	7	7
1147	6	0	0	1	1	1	1	0	0	1	1	0	0
1148	1	0	1	1	1	1	1	0	0	1	1	0	1
1149	10	7	7	7	7	7	7	7	7	7	7	7	7
1150	3	0	0	1	1	1	0	0	0	0	0	0	0
1151	2	7	7	7	7	7	7	7	7	7	7	7	7
1152	13	7	7	7	7	7	7	7	7	7	7	7	7
1153	2	7	7	7	7	7	7	7	7	7	7	7	7
1154	8	7	7	7	7	7	7	7	7	7	7	7	7
1155	6	0	0	1	1	1	1	0	0	1	0	0	0
1156	3	1	0	1	1	1	1	0	0	0	1	0	1
1157	5	7	7	7	7	7	7	7	7	7	7	7	7
1158	10	7	7	7	7	7	7	7	7	7	7	7	7
1159	5	7	7	7	7	7	7	7	7	7	7	7	7
1160	6	0	0	0	1	1	0	0	0	0	0	0	0
1161	9	7	7	7	7	7	7	7	7	7	7	7	7
1162	2	7	7	7	7	7	7	7	7	7	7	7	7
1163	4	1	0	1	1	0	0	0	0	1	1	0	1
1164	2	7	7	7	7	7	7	7	7	7	7	7	7
1165	8	7	7	7	7	7	7	7	7	7	7	7	7
1166	4	1	1	1	1	0	1	1	0	1	1	0	1
1167	4	1	1	1	0	1	1	0	0	1	1	0	0
1168	11	7	7	7	7	7	7	7	7	7	7	7	7
1169	7	7	7	7	7	7	7	7	7	7	7	7	7
1170	13	7	7	7	7	7	7	7	7	7	7	7	7
1171	12	7	7	7	7	7	7	7	7	7	7	7	7
1172	6	1	1	1	1	1	0	0	0	0	1	0	1
1173	10	7	7	7	7	7	7	7	7	7	7	7	7
1174	2	7	7	7	7	7	7	7	7	7	7	7	7
1175	7	7	7	7	7	7	7	7	7	7	7	7	7
1176	7	7	7	7	7	7	7	7	7	7	7	7	7
1177	4	1	1	1	1	1	1	0	1	1	1	0	1
1178	4	0	0	1	0	1	0	1	0	0	0	0	1
1179	10	7	7	7	7	7	7	7	7	7	7	7	7
1180	13	7	7	7	7	7	7	7	7	7	7	7	7
1181	5	7	7	7	7	7	7	7	7	7	7	7	7
1182	11	7	7	7	7	7	7	7	7	7	7	7	7
1183	1	1	1	1	1	1	0	1	0	1	1	0	0
1184	10	7	7	7	7	7	7	7	7	7	7	7	7
1185	10	7	7	7	7	7	7	7	7	7	7	7	7
1186	11	7	7	7	7	7	7	7	7	7	7	7	7
1187	6	0	0	1	0	1	1	1	0	0	0	0	0
1188	12	7	7	7	7	7	7	7	7	7	7	7	7
1189	1	1	0	1	1	1	0	0	0	0	1	0	0
1190	11	7	7	7	7	7	7	7	7	7	7	7	7
1191	9	7	7	7	7	7	7	7	7	7	7	7	7
1192	5	7	7	7	7	7	7	7	7	7	7	7	7
1193	12	7	7	7	7	7	7	7	7	7	7	7	7
1194	6	0	0	1	1	1	1	0	0	1	1	0	1
1195	3	1	1	1	1	1	0	1	0	0	0	0	1
1196	4	0	0	1	1	1	0	1	0	0	0	0	1
1197	7	7	7	7	7	7	7	7	7	7	7	7	7
1198	11	7	7	7	7	7	7	7	7	7	7	7	7
1199	11	7	7	7	7	7	7	7	7	7	7	7	7
1200	9	7	7	7	7	7	7	7	7	7	7	7	7
1201	11	7	7	7	7	7	7	7	7	7	7	7	7
1202	8	7	7	7	7	7	7	7	7	7	7	7	7
1203	5	7	7	7	7	7	7	7	7	7	7	7	7
1204	12	7	7	7	7	7	7	7	7	7	7	7	7
1205	7	7	7	7	7	7	7	7	7	7	7	7	7
1206	8	7	7	7	7	7	7	7	7	7	7	7	7
1207	5	7	7	7	7	7	7	7	7	7	7	7	7
1208	3	0	0	1	0	0	0	0	0	0	0	0	1
1209	7	7	7	7	7	7	7	7	7	7	7	7	7
1210	5	7	7	7	7	7	7	7	7	7	7	7	7
1211	10	7	7	7	7	7	7	7	7	7	7	7	7
1212	2	7	7	7	7	7	7	7	7	7	7	7	7
1213	7	7	7	7	7	7	7	7	7	7	7	7	7
1214	12	7	7	7	7	7	7	7	7	7	7	7	7
1215	13	7	7	7	7	7	7	7	7	7	7	7	7
1216	1	0	0	1	1	0	1	0	0	1	0	0	0
1217	12	7	7	7	7	7	7	7	7	7	7	7	7
1218	9	7	7	7	7	7	7	7	7	7	7	7	7
1219	1	0	0	1	1	1	1	0	0	0	1	0	0
1220	10	7	7	7	7	7	7	7	7	7	7	7	7
1221	12	7	7	7	7	7	7	7	7	7	7	7	7
1222	7	7	7	7	7	7	7	7	7	7	7	7	7
1223	8	7	7	7	7	7	7	7	7	7	7	7	7
1224	6	0	0	0	0	0	0	0	0	0	0	0	1
1225	13	7	7	7	7	7	7	7	7	7	7	7	7
1226	2	7	7	7	7	7	7	7	7	7	7	7	7
1227	3	0	0	1	1	1	0	1	0	0	0	0	0
1228	8	7	7	7	7	7	7	7	7	7	7	7	7
1229	8	7	7	7	7	7	7	7	7	7	7	7	7
1230	12	7	7	7	7	7	7	7	7	7	7	7	7
1231	2	7	7	7	7	7	7	7	7	7	7	7	7
1232	1	0	0	0	0	0	0	0	0	1	0	0	0
1233	4	1	1	1	1	0	0	0	0	1	1	0	1
1234	6	0	0	1	1	0	1	0	0	1	0	0	1
1235	3	1	0	0	0	1	0	0	0	1	0	0	1
1236	12	7	7	7	7	7	7	7	7	7	7	7	7
1237	13	7	7	7	7	7	7	7	7	7	7	7	7
1238	1	0	1	1	1	1	0	0	0	0	0	0	1
1239	13	7	7	7	7	7	7	7	7	7	7	7	7
1240	8	7	7	7	7	7	7	7	7	7	7	7	7
1241	3	0	1	1	1	0	1	0	0	1	1	0	0
1242	5	7	7	7	7	7	7	7	7	7	7	7	7
1243	9	7	7	7	7	7	7	7	7	7	7	7	7
1244	2	7	7	7	7	7	7	7	7	7	7	7	7
1245	7	7	7	7	7	7	7	7	7	7	7	7	7
1246	9	7	7	7	7	7	7	7	7	7	7	7	7
1247	1	0	0	1	1	1	0	0	0	1	0	0	0
1248	11	7	7	7	7	7	7	7	7	7	7	7	7
1249	1	1	1	0	1	0	0	0	0	1	1	0	1
1250	12	7	7	7	7	7	7	7	7	7	7	7	7
1251	6	1	0	1	1	1	1	1	1	0	1	0	0
1252	4	0	0	0	1	1	0	0	0	0	0	0	0
1253	10	7	7	7	7	7	7	7	7	7	7	7	7
1254	3	0	1	1	1	1	1	1	0	1	0	0	1
1255	11	7	7	7	7	7	7	7	7	7	7	7	7
1256	9	7	7	7	7	7	7	7	7	7	7	7	7
1257	3	0	0	0	0	1	0	0	0	0	1	0	0
1258	3	1	1	1	1	1	1	1	0	1	1	0	0
1259	5	7	7	7	7	7	7	7	7	7	7	7	7
1260	7	7	7	7	7	7	7	7	7	7	7	7	7
1261	1	1	0	1	1	1	1	0	1	1	1	0	1
1262	3	0	0	1	1	1	1	0	0	1	0	1	0
1263	9	7	7	7	7	7	7	7	7	7	7	7	7
1264	11	7	7	7	7	7	7	7	7	7	7	7	7
1265	6	0	0	1	1	1	0	0	0	1	0	0	0
1266	2	7	7	7	7	7	7	7	7	7	7	7	7
1267	3	1	1	0	1	1	1	1	1	1	1	0	0
1268	8	7	7	7	7	7	7	7	7	7	7	7	7
1269	13	7	7	7	7	7	7	7	7	7	7	7	7
1270	4	0	1	1	1	0	0	0	0	1	1	0	1
1271	9	7	7	7	7	7	7	7	7	7	7	7	7
1272	4	1	0	0	1	1	0	0	0	0	0	0	0
1273	12	7	7	7	7	7	7	7	7	7	7	7	7
1274	12	7	7	7	7	7	7	7	7	7	7	7	7
1275	1	1	1	1	1	1	1	0	0	0	1	0	1
1276	2	7	7	7	7	7	7	7	7	7	7	7	7
1277	13	7	7	7	7	7	7	7	7	7	7	7	7
1278	3	0	0	1	1	1	1	0	0	1	0	0	0
1279	7	7	7	7	7	7	7	7	7	7	7	7	7
1280	8	7	7	7	7	7	7	7	7	7	7	7	7
1281	3	1	1	1	1	1	1	1	1	0	1	0	1
1282	1	0	0	1	1	1	0	0	1	0	1	0	1
1283	7	7	7	7	7	7	7	7	7	7	7	7	7
1284	1	0	1	1	1	1	0	1	0	0	1	0	0
1285	5	7	7	7	7	7	7	7	7	7	7	7	7
1286	6	1	1	1	1	1	1	1	1	1	0	1	1
1287	12	7	7	7	7	7	7	7	7	7	7	7	7
1288	2	7	7	7	7	7	7	7	7	7	7	7	7
1289	12	7	7	7	7	7	7	7	7	7	7	7	7
1290	5	7	7	7	7	7	7	7	7	7	7	7	7
1291	13	7	7	7	7	7	7	7	7	7	7	7	7
1292	5	7	7	7	7	7	7	7	7	7	7	7	7
1293	10	7	7	7	7	7	7	7	7	7	7	7	7
1294	5	7	7	7	7	7	7	7	7	7	7	7	7
1295	11	7	7	7	7	7	7	7	7	7	7	7	7
1296	7	7	7	7	7	7	7	7	7	7	7	7	7
1297	11	7	7	7	7	7	7	7	7	7	7	7	7
1298	9	7	7	7	7	7	7	7	7	7	7	7	7
1299	2	7	7	7	7	7	7	7	7	7	7	7	7
1300	13	7	7	7	7	7	7	7	7	7	7	7	7
1301	10	7	7	7	7	7	7	7	7	7	7	7	7
1302	3	0	0	0	1	0	0	0	0	0	0	0	0
1303	9	7	7	7	7	7	7	7	7	7	7	7	7
1304	2	7	7	7	7	7	7	7	7	7	7	7	7
1305	2	7	7	7	7	7	7	7	7	7	7	7	7
1306	10	7	7	7	7	7	7	7	7	7	7	7	7
1307	13	7	7	7	7	7	7	7	7	7	7	7	7
1308	9	7	7	7	7	7	7	7	7	7	7	7	7
1309	5	7	7	7	7	7	7	7	7	7	7	7	7
1310	9	7	7	7	7	7	7	7	7	7	7	7	7
1311	1	0	0	0	0	1	0	0	0	1	1	0	0
1312	12	7	7	7	7	7	7	7	7	7	7	7	7
1313	5	7	7	7	7	7	7	7	7	7	7	7	7
1314	4	0	0	1	0	0	0	0	0	0	0	0	0
1315	10	7	7	7	7	7	7	7	7	7	7	7	7
1316	11	7	7	7	7	7	7	7	7	7	7	7	7
1317	1	0	1	1	1	1	0	0	0	0	0	0	0
1318	4	0	0	1	0	0	0	0	0	0	1	0	1
1319	8	7	7	7	7	7	7	7	7	7	7	7	7
1320	6	8	0	1	1	1	1	0	0	8	8	8	8
1321	2	7	7	7	7	7	7	7	7	7	7	7	7
1322	7	7	7	7	7	7	7	7	7	7	7	7	7
1323	7	7	7	7	7	7	7	7	7	7	7	7	7
1324	3	0	0	1	1	1	1	0	0	1	0	0	1
1325	11	7	7	7	7	7	7	7	7	7	7	7	7
1326	6	8	0	1	1	1	1	1	1	8	0	8	8
1327	7	7	7	7	7	7	7	7	7	7	7	7	7
1328	4	0	0	1	1	1	0	0	0	0	1	0	1
1329	3	0	0	1	1	1	0	0	0	1	1	0	1
1330	4	0	0	0	1	0	0	0	0	1	0	0	0
1331	6	0	1	1	1	1	1	1	0	1	1	0	1
1332	11	7	7	7	7	7	7	7	7	7	7	7	7
1333	8	7	7	7	7	7	7	7	7	7	7	7	7
1334	1	1	1	1	1	1	0	1	0	0	1	0	1
1335	10	7	7	7	7	7	7	7	7	7	7	7	7
1336	11	7	7	7	7	7	7	7	7	7	7	7	7
1337	8	7	7	7	7	7	7	7	7	7	7	7	7
1338	5	7	7	7	7	7	7	7	7	7	7	7	7
1339	12	7	7	7	7	7	7	7	7	7	7	7	7
1340	3	0	0	1	0	0	1	0	0	0	0	0	0
1341	10	7	7	7	7	7	7	7	7	7	7	7	7
1342	9	7	7	7	7	7	7	7	7	7	7	7	7
1343	8	7	7	7	7	7	7	7	7	7	7	7	7
1344	6	0	0	1	1	1	0	0	0	1	0	0	0
1345	12	7	7	7	7	7	7	7	7	7	7	7	7
1346	13	7	7	7	7	7	7	7	7	7	7	7	7
1347	9	7	7	7	7	7	7	7	7	7	7	7	7
1348	4	0	0	0	0	1	0	0	0	0	0	0	0
1349	7	7	7	7	7	7	7	7	7	7	7	7	7
1350	6	8	8	0	0	1	1	1	0	8	8	8	8
1351	1	1	1	1	1	1	1	1	1	1	1	0	1
1352	8	7	7	7	7	7	7	7	7	7	7	7	7
1353	6	8	0	1	0	1	0	1	0	8	0	8	8
1354	7	7	7	7	7	7	7	7	7	7	7	7	7
1355	4	1	0	1	1	1	1	1	1	1	1	0	0
1356	10	7	7	7	7	7	7	7	7	7	7	7	7
1357	1	0	0	0	1	1	1	1	1	1	0	0	1
1358	13	7	7	7	7	7	7	7	7	7	7	7	7
1359	6	0	1	1	1	1	0	1	0	0	1	0	1
1360	12	7	7	7	7	7	7	7	7	7	7	7	7
1361	3	0	0	1	1	1	0	1	0	0	0	0	1
1362	11	7	7	7	7	7	7	7	7	7	7	7	7
1363	7	7	7	7	7	7	7	7	7	7	7	7	7
1364	8	7	7	7	7	7	7	7	7	7	7	7	7
1365	4	1	1	1	1	0	1	1	0	1	1	0	1
1366	1	0	1	1	1	1	0	0	0	0	1	0	1
1367	7	7	7	7	7	7	7	7	7	7	7	7	7
1368	8	7	7	7	7	7	7	7	7	7	7	7	7
1369	10	7	7	7	7	7	7	7	7	7	7	7	7
1370	8	7	7	7	7	7	7	7	7	7	7	7	7
1371	9	7	7	7	7	7	7	7	7	7	7	7	7
1372	1	1	1	1	1	1	1	1	1	1	1	0	1
1373	10	7	7	7	7	7	7	7	7	7	7	7	7
1374	10	7	7	7	7	7	7	7	7	7	7	7	7
1375	6	1	1	1	1	1	0	1	0	1	1	0	0
1376	13	7	7	7	7	7	7	7	7	7	7	7	7
1377	4	1	1	1	1	1	1	1	0	1	1	0	1
1378	2	7	7	7	7	7	7	7	7	7	7	7	7
1379	7	7	7	7	7	7	7	7	7	7	7	7	7
1380	12	7	7	7	7	7	7	7	7	7	7	7	7
1381	5	7	7	7	7	7	7	7	7	7	7	7	7
1382	13	7	7	7	7	7	7	7	7	7	7	7	7
1383	6	0	0	1	1	1	1	1	0	0	1	0	1
1384	11	7	7	7	7	7	7	7	7	7	7	7	7
1385	12	7	7	7	7	7	7	7	7	7	7	7	7
1386	3	1	1	0	1	1	1	1	0	1	1	0	1
1387	8	7	7	7	7	7	7	7	7	7	7	7	7
1388	5	7	7	7	7	7	7	7	7	7	7	7	7
1389	12	7	7	7	7	7	7	7	7	7	7	7	7
1390	4	1	1	1	1	0	0	1	0	0	0	0	1
1391	11	7	7	7	7	7	7	7	7	7	7	7	7
1392	4	1	1	1	1	1	0	1	0	0	1	0	0
1393	9	7	7	7	7	7	7	7	7	7	7	7	7
1394	10	7	7	7	7	7	7	7	7	7	7	7	7
1395	2	7	7	7	7	7	7	7	7	7	7	7	7
1396	11	7	7	7	7	7	7	7	7	7	7	7	7
1397	11	7	7	7	7	7	7	7	7	7	7	7	7
1398	13	7	7	7	7	7	7	7	7	7	7	7	7
1399	7	7	7	7	7	7	7	7	7	7	7	7	7
1400	4	1	1	1	1	1	1	1	1	1	1	0	1
1401	3	0	1	0	1	1	0	1	0	1	0	0	1
1402	5	7	7	7	7	7	7	7	7	7	7	7	7
1403	13	7	7	7	7	7	7	7	7	7	7	7	7
1404	3	0	0	1	0	1	0	0	0	0	0	0	0
1405	5	7	7	7	7	7	7	7	7	7	7	7	7
1406	3	1	1	1	1	1	0	1	0	1	1	0	1
1407	10	7	7	7	7	7	7	7	7	7	7	7	7
1408	11	7	7	7	7	7	7	7	7	7	7	7	7
1409	6	1	1	1	1	1	1	1	1	1	1	0	0
1410	5	7	7	7	7	7	7	7	7	7	7	7	7
1411	8	7	7	7	7	7	7	7	7	7	7	7	7
1412	12	7	7	7	7	7	7	7	7	7	7	7	7
1413	3	1	1	1	1	1	1	1	1	1	1	0	1
1414	3	0	1	1	1	1	1	1	1	1	1	1	1
1415	1	1	1	1	1	1	1	1	1	1	1	0	1
1416	10	7	7	7	7	7	7	7	7	7	7	7	7
1417	10	7	7	7	7	7	7	7	7	7	7	7	7
1418	9	7	7	7	7	7	7	7	7	7	7	7	7
1419	7	7	7	7	7	7	7	7	7	7	7	7	7
1420	11	7	7	7	7	7	7	7	7	7	7	7	7
1421	3	1	0	1	1	1	0	1	0	1	1	1	0
1422	12	7	7	7	7	7	7	7	7	7	7	7	7
1423	3	1	0	1	1	1	0	1	0	1	1	0	1
1424	5	7	7	7	7	7	7	7	7	7	7	7	7
1425	12	7	7	7	7	7	7	7	7	7	7	7	7
1426	6	0	0	0	1	1	0	0	0	0	0	0	1
1427	8	7	7	7	7	7	7	7	7	7	7	7	7
1428	5	7	7	7	7	7	7	7	7	7	7	7	7
1429	4	1	1	1	1	1	1	0	1	1	1	0	0
1430	7	7	7	7	7	7	7	7	7	7	7	7	7
1431	8	7	7	7	7	7	7	7	7	7	7	7	7
1432	1	1	1	1	1	1	1	1	1	1	0	0	1
1433	9	7	7	7	7	7	7	7	7	7	7	7	7
1434	1	0	0	1	1	1	0	0	0	0	0	0	1
1435	8	7	7	7	7	7	7	7	7	7	7	7	7
1436	11	7	7	7	7	7	7	7	7	7	7	7	7
1437	12	7	7	7	7	7	7	7	7	7	7	7	7
1438	3	0	1	1	0	1	1	0	0	1	1	0	1
1439	8	7	7	7	7	7	7	7	7	7	7	7	7
1440	11	7	7	7	7	7	7	7	7	7	7	7	7
1441	4	1	1	0	1	1	1	1	0	1	0	0	1
1442	4	0	1	1	1	1	0	1	1	1	1	0	1
1443	7	7	7	7	7	7	7	7	7	7	7	7	7
1444	6	0	0	1	0	0	0	0	0	0	0	0	0
1445	9	7	7	7	7	7	7	7	7	7	7	7	7
1446	10	7	7	7	7	7	7	7	7	7	7	7	7
1447	4	1	1	1	1	1	1	1	1	1	1	0	1
1448	13	7	7	7	7	7	7	7	7	7	7	7	7
1449	2	7	7	7	7	7	7	7	7	7	7	7	7
1450	5	7	7	7	7	7	7	7	7	7	7	7	7
1451	2	7	7	7	7	7	7	7	7	7	7	7	7
1452	12	7	7	7	7	7	7	7	7	7	7	7	7
1453	8	7	7	7	7	7	7	7	7	7	7	7	7
1454	6	0	0	1	1	1	1	0	0	0	1	0	1
1455	9	7	7	7	7	7	7	7	7	7	7	7	7
1456	3	1	0	1	1	1	1	1	1	1	1	0	1
1457	9	7	7	7	7	7	7	7	7	7	7	7	7
1458	13	7	7	7	7	7	7	7	7	7	7	7	7
1459	12	7	7	7	7	7	7	7	7	7	7	7	7
1460	4	0	0	1	1	1	1	0	0	1	0	0	0
1461	10	7	7	7	7	7	7	7	7	7	7	7	7
1462	13	7	7	7	7	7	7	7	7	7	7	7	7
1463	11	7	7	7	7	7	7	7	7	7	7	7	7
1464	4	0	0	1	1	1	0	1	0	0	1	0	0
1465	7	7	7	7	7	7	7	7	7	7	7	7	7
1466	9	7	7	7	7	7	7	7	7	7	7	7	7
1467	1	1	1	1	1	1	1	1	1	1	1	0	1
1468	9	7	7	7	7	7	7	7	7	7	7	7	7
1469	6	1	1	1	1	1	1	1	1	1	0	0	1
1470	6	0	0	1	1	1	0	1	0	0	1	0	1
1471	11	7	7	7	7	7	7	7	7	7	7	7	7
1472	5	7	7	7	7	7	7	7	7	7	7	7	7
1473	13	7	7	7	7	7	7	7	7	7	7	7	7
1474	2	7	7	7	7	7	7	7	7	7	7	7	7
1475	1	0	1	1	1	1	1	1	1	1	1	1	1
1476	9	7	7	7	7	7	7	7	7	7	7	7	7
1477	5	7	7	7	7	7	7	7	7	7	7	7	7
1478	2	7	7	7	7	7	7	7	7	7	7	7	7
1479	1	1	1	1	1	1	1	1	0	1	1	0	0
1480	5	7	7	7	7	7	7	7	7	7	7	7	7
1481	2	7	7	7	7	7	7	7	7	7	7	7	7
1482	6	1	1	1	1	1	1	1	1	1	1	0	1
1483	13	7	7	7	7	7	7	7	7	7	7	7	7
1484	2	7	7	7	7	7	7	7	7	7	7	7	7
1485	12	7	7	7	7	7	7	7	7	7	7	7	7
1486	5	7	7	7	7	7	7	7	7	7	7	7	7
1487	1	0	1	1	1	1	0	1	0	0	0	0	0
1488	7	7	7	7	7	7	7	7	7	7	7	7	7
1489	11	7	7	7	7	7	7	7	7	7	7	7	7
1490	10	7	7	7	7	7	7	7	7	7	7	7	7
1491	7	7	7	7	7	7	7	7	7	7	7	7	7
1492	2	7	7	7	7	7	7	7	7	7	7	7	7
1493	6	0	0	1	1	1	0	0	0	1	1	0	0
1494	13	7	7	7	7	7	7	7	7	7	7	7	7
1495	10	7	7	7	7	7	7	7	7	7	7	7	7
1496	2	7	7	7	7	7	7	7	7	7	7	7	7
1497	12	7	7	7	7	7	7	7	7	7	7	7	7
1498	8	7	7	7	7	7	7	7	7	7	7	7	7
1499	7	7	7	7	7	7	7	7	7	7	7	7	7
1500	9	7	7	7	7	7	7	7	7	7	7	7	7
1501	9	7	7	7	7	7	7	7	7	7	7	7	7
1502	2	7	7	7	7	7	7	7	7	7	7	7	7
1503	7	7	7	7	7	7	7	7	7	7	7	7	7
1504	13	7	7	7	7	7	7	7	7	7	7	7	7
1505	2	7	7	7	7	7	7	7	7	7	7	7	7
1506	3	0	0	1	0	1	0	1	0	1	0	0	0
1507	4	1	1	1	1	0	1	1	0	1	1	0	1
1508	12	7	7	7	7	7	7	7	7	7	7	7	7
1509	10	7	7	7	7	7	7	7	7	7	7	7	7
1510	9	7	7	7	7	7	7	7	7	7	7	7	7
1511	1	1	1	1	1	1	1	1	1	1	0	0	1
1512	1	1	1	1	1	1	1	1	0	1	1	0	0
1513	10	7	7	7	7	7	7	7	7	7	7	7	7
1514	5	7	7	7	7	7	7	7	7	7	7	7	7
1515	1	1	1	1	1	0	1	1	0	0	1	1	0
1516	1	0	1	1	1	1	0	1	0	1	1	0	1
1517	4	1	1	1	1	0	1	1	1	1	0	0	0
1518	10	7	7	7	7	7	7	7	7	7	7	7	7
1519	12	7	7	7	7	7	7	7	7	7	7	7	7
1520	7	7	7	7	7	7	7	7	7	7	7	7	7
1521	6	0	1	1	1	1	1	1	0	1	1	0	1
1522	6	0	1	1	1	0	1	1	0	1	1	0	1
1523	9	7	7	7	7	7	7	7	7	7	7	7	7
1524	3	0	0	1	0	1	1	1	0	0	1	0	0
1525	3	1	0	1	1	1	1	1	0	1	1	0	1
1526	9	7	7	7	7	7	7	7	7	7	7	7	7
1527	1	1	1	0	0	0	0	1	0	1	1	0	0
1528	11	7	7	7	7	7	7	7	7	7	7	7	7
1529	13	7	7	7	7	7	7	7	7	7	7	7	7
1530	3	1	1	1	1	1	0	1	1	1	1	0	1
1531	7	7	7	7	7	7	7	7	7	7	7	7	7
1532	5	7	7	7	7	7	7	7	7	7	7	7	7
1533	2	7	7	7	7	7	7	7	7	7	7	7	7
1534	2	7	7	7	7	7	7	7	7	7	7	7	7
1535	6	1	0	1	1	1	1	1	0	1	0	0	1
1536	5	7	7	7	7	7	7	7	7	7	7	7	7
1537	8	7	7	7	7	7	7	7	7	7	7	7	7
1538	13	7	7	7	7	7	7	7	7	7	7	7	7
1539	7	7	7	7	7	7	7	7	7	7	7	7	7
1540	1	0	0	0	1	0	0	0	0	1	1	0	0
1541	12	7	7	7	7	7	7	7	7	7	7	7	7
1542	10	7	7	7	7	7	7	7	7	7	7	7	7
1543	11	7	7	7	7	7	7	7	7	7	7	7	7
1544	8	7	7	7	7	7	7	7	7	7	7	7	7
1545	7	7	7	7	7	7	7	7	7	7	7	7	7
1546	7	7	7	7	7	7	7	7	7	7	7	7	7
1547	8	7	7	7	7	7	7	7	7	7	7	7	7
1548	13	7	7	7	7	7	7	7	7	7	7	7	7
1549	12	7	7	7	7	7	7	7	7	7	7	7	7
1550	6	0	0	1	1	1	0	0	0	1	0	0	0
1551	3	1	1	1	1	1	1	1	0	1	1	0	0
1552	4	1	1	1	1	1	0	1	1	1	1	0	1
1553	4	1	1	1	1	1	1	1	0	1	1	1	1
1554	10	7	7	7	7	7	7	7	7	7	7	7	7
1555	3	1	1	1	0	0	1	1	0	1	1	0	1
1556	7	7	7	7	7	7	7	7	7	7	7	7	7
1557	2	7	7	7	7	7	7	7	7	7	7	7	7
1558	10	7	7	7	7	7	7	7	7	7	7	7	7
1559	4	0	0	1	1	1	1	1	0	1	1	0	1
1560	13	7	7	7	7	7	7	7	7	7	7	7	7
1561	3	1	0	0	1	0	0	1	0	1	1	0	0
1562	13	7	7	7	7	7	7	7	7	7	7	7	7
1563	2	7	7	7	7	7	7	7	7	7	7	7	7
1564	11	7	7	7	7	7	7	7	7	7	7	7	7
1565	11	7	7	7	7	7	7	7	7	7	7	7	7
1566	9	7	7	7	7	7	7	7	7	7	7	7	7
1567	8	7	7	7	7	7	7	7	7	7	7	7	7
1568	6	1	1	1	1	1	0	1	0	0	0	0	0
1569	7	7	7	7	7	7	7	7	7	7	7	7	7
1570	11	7	7	7	7	7	7	7	7	7	7	7	7
1571	11	7	7	7	7	7	7	7	7	7	7	7	7
1572	2	7	7	7	7	7	7	7	7	7	7	7	7
1573	6	1	1	1	1	1	1	1	0	1	1	0	1
1574	10	7	7	7	7	7	7	7	7	7	7	7	7
1575	2	7	7	7	7	7	7	7	7	7	7	7	7
1576	11	7	7	7	7	7	7	7	7	7	7	7	7
1577	1	0	1	0	1	1	0	0	0	1	1	0	0
1578	7	7	7	7	7	7	7	7	7	7	7	7	7
1579	2	7	7	7	7	7	7	7	7	7	7	7	7
1580	13	7	7	7	7	7	7	7	7	7	7	7	7
1581	1	0	1	1	1	1	1	1	0	1	0	0	0
1582	13	7	7	7	7	7	7	7	7	7	7	7	7
1583	2	7	7	7	7	7	7	7	7	7	7	7	7
1584	4	0	1	1	1	1	0	1	1	1	1	0	1
1585	4	1	1	1	1	1	1	1	0	1	1	0	0
1586	3	1	1	1	1	1	0	1	0	0	1	0	1
1587	7	7	7	7	7	7	7	7	7	7	7	7	7
1588	11	7	7	7	7	7	7	7	7	7	7	7	7
1589	5	7	7	7	7	7	7	7	7	7	7	7	7
1590	2	7	7	7	7	7	7	7	7	7	7	7	7
1591	11	7	7	7	7	7	7	7	7	7	7	7	7
1592	5	7	7	7	7	7	7	7	7	7	7	7	7
1593	5	7	7	7	7	7	7	7	7	7	7	7	7
1594	12	7	7	7	7	7	7	7	7	7	7	7	7
1595	8	7	7	7	7	7	7	7	7	7	7	7	7
1596	2	7	7	7	7	7	7	7	7	7	7	7	7
1597	13	7	7	7	7	7	7	7	7	7	7	7	7
1598	1	1	0	1	1	1	1	1	0	1	1	1	1
1599	3	1	1	1	1	1	0	1	0	1	1	0	0
1600	12	7	7	7	7	7	7	7	7	7	7	7	7
1601	5	7	7	7	7	7	7	7	7	7	7	7	7
1602	3	1	1	0	1	1	1	1	0	1	1	0	1
1603	9	7	7	7	7	7	7	7	7	7	7	7	7
1604	5	7	7	7	7	7	7	7	7	7	7	7	7
1605	4	0	0	1	1	0	0	1	0	0	1	0	0
1606	9	7	7	7	7	7	7	7	7	7	7	7	7
1607	11	7	7	7	7	7	7	7	7	7	7	7	7
1608	8	7	7	7	7	7	7	7	7	7	7	7	7
1609	6	0	1	1	1	1	1	1	0	1	1	0	1
1610	6	1	0	1	1	1	0	1	0	1	1	0	1
1611	10	7	7	7	7	7	7	7	7	7	7	7	7
1612	9	7	7	7	7	7	7	7	7	7	7	7	7
1613	12	7	7	7	7	7	7	7	7	7	7	7	7
1614	4	0	1	1	1	0	1	0	0	0	1	0	0
1615	1	0	0	1	1	0	1	1	0	1	1	0	1
1616	12	7	7	7	7	7	7	7	7	7	7	7	7
1617	8	7	7	7	7	7	7	7	7	7	7	7	7
1618	8	7	7	7	7	7	7	7	7	7	7	7	7
1619	12	7	7	7	7	7	7	7	7	7	7	7	7
1620	6	1	1	1	1	1	1	1	0	1	1	0	0
1621	8	7	7	7	7	7	7	7	7	7	7	7	7
1622	6	0	0	1	1	1	0	0	0	0	1	0	0
1623	4	1	1	1	1	1	1	1	0	1	1	0	0
1624	5	7	7	7	7	7	7	7	7	7	7	7	7
1625	1	1	0	0	1	1	1	1	0	1	1	0	0
1626	4	1	1	1	1	1	1	1	1	1	1	1	1
1627	10	7	7	7	7	7	7	7	7	7	7	7	7
1628	11	7	7	7	7	7	7	7	7	7	7	7	7
1629	5	7	7	7	7	7	7	7	7	7	7	7	7
1630	10	7	7	7	7	7	7	7	7	7	7	7	7
1631	9	7	7	7	7	7	7	7	7	7	7	7	7
1632	9	7	7	7	7	7	7	7	7	7	7	7	7
1633	12	7	7	7	7	7	7	7	7	7	7	7	7
1634	13	7	7	7	7	7	7	7	7	7	7	7	7
1635	5	7	7	7	7	7	7	7	7	7	7	7	7
1636	13	7	7	7	7	7	7	7	7	7	7	7	7
1637	9	7	7	7	7	7	7	7	7	7	7	7	7
1638	12	7	7	7	7	7	7	7	7	7	7	7	7
1639	3	1	0	1	1	1	0	1	1	1	1	0	1
1640	8	7	7	7	7	7	7	7	7	7	7	7	7
1641	6	1	0	1	1	1	0	1	0	1	1	0	1
1642	4	0	0	1	1	1	0	0	0	0	0	0	0
1643	13	7	7	7	7	7	7	7	7	7	7	7	7
1644	4	1	1	1	1	1	1	1	1	1	1	0	1
1645	4	0	1	1	1	0	0	1	0	1	1	0	0
1646	1	0	1	1	1	1	1	0	0	0	1	0	1
1647	4	1	1	1	1	1	1	1	1	1	1	0	1
1648	1	1	0	1	1	1	0	1	1	0	1	0	1
1649	7	7	7	7	7	7	7	7	7	7	7	7	7
1650	13	7	7	7	7	7	7	7	7	7	7	7	7
1651	12	7	7	7	7	7	7	7	7	7	7	7	7
1652	8	7	7	7	7	7	7	7	7	7	7	7	7
1653	1	1	0	0	1	1	0	1	0	1	1	0	1
1654	12	7	7	7	7	7	7	7	7	7	7	7	7
1655	9	7	7	7	7	7	7	7	7	7	7	7	7
1656	5	7	7	7	7	7	7	7	7	7	7	7	7
1657	2	7	7	7	7	7	7	7	7	7	7	7	7
1658	7	7	7	7	7	7	7	7	7	7	7	7	7
1659	13	7	7	7	7	7	7	7	7	7	7	7	7
1660	9	7	7	7	7	7	7	7	7	7	7	7	7
1661	11	7	7	7	7	7	7	7	7	7	7	7	7
1662	12	7	7	7	7	7	7	7	7	7	7	7	7
1663	5	7	7	7	7	7	7	7	7	7	7	7	7
1664	3	1	1	1	1	0	0	0	0	1	1	1	1
1665	13	7	7	7	7	7	7	7	7	7	7	7	7
1666	9	7	7	7	7	7	7	7	7	7	7	7	7
1667	13	7	7	7	7	7	7	7	7	7	7	7	7
1668	6	0	0	1	0	1	0	0	0	0	0	0	0
1669	9	7	7	7	7	7	7	7	7	7	7	7	7
1670	3	1	0	1	1	1	1	1	0	1	1	0	1
1671	13	7	7	7	7	7	7	7	7	7	7	7	7
1672	13	7	7	7	7	7	7	7	7	7	7	7	7
1673	4	1	1	1	1	1	1	1	1	1	1	0	1
1674	4	0	0	1	1	1	0	0	0	1	1	0	0
1675	9	7	7	7	7	7	7	7	7	7	7	7	7
1676	11	7	7	7	7	7	7	7	7	7	7	7	7
1677	6	0	0	1	1	1	0	0	0	0	0	0	0
1678	3	0	0	1	0	0	0	0	0	0	1	0	0
1679	11	7	7	7	7	7	7	7	7	7	7	7	7
1680	10	7	7	7	7	7	7	7	7	7	7	7	7
1681	9	7	7	7	7	7	7	7	7	7	7	7	7
1682	8	7	7	7	7	7	7	7	7	7	7	7	7
1683	9	7	7	7	7	7	7	7	7	7	7	7	7
1684	9	7	7	7	7	7	7	7	7	7	7	7	7
1685	2	7	7	7	7	7	7	7	7	7	7	7	7
1686	3	1	1	1	1	1	1	1	1	1	1	0	1
1687	2	7	7	7	7	7	7	7	7	7	7	7	7
1688	10	7	7	7	7	7	7	7	7	7	7	7	7
1689	10	7	7	7	7	7	7	7	7	7	7	7	7
1690	3	1	0	0	0	0	0	0	0	0	1	0	0
1691	10	7	7	7	7	7	7	7	7	7	7	7	7
1692	2	7	7	7	7	7	7	7	7	7	7	7	7
1693	10	7	7	7	7	7	7	7	7	7	7	7	7
1694	9	7	7	7	7	7	7	7	7	7	7	7	7
1695	10	7	7	7	7	7	7	7	7	7	7	7	7
1696	10	7	7	7	7	7	7	7	7	7	7	7	7
1697	8	7	7	7	7	7	7	7	7	7	7	7	7
1698	7	7	7	7	7	7	7	7	7	7	7	7	7
1699	5	7	7	7	7	7	7	7	7	7	7	7	7
1700	11	7	7	7	7	7	7	7	7	7	7	7	7
1701	3	0	0	1	1	0	0	0	0	1	1	0	0
1702	6	0	0	1	1	0	1	0	0	1	1	0	1
1703	9	7	7	7	7	7	7	7	7	7	7	7	7
1704	11	7	7	7	7	7	7	7	7	7	7	7	7
1705	5	7	7	7	7	7	7	7	7	7	7	7	7
1706	11	7	7	7	7	7	7	7	7	7	7	7	7
1707	8	7	7	7	7	7	7	7	7	7	7	7	7
1708	3	0	1	1	1	1	1	1	1	1	1	0	1
1709	8	7	7	7	7	7	7	7	7	7	7	7	7
1710	8	7	7	7	7	7	7	7	7	7	7	7	7
1711	13	7	7	7	7	7	7	7	7	7	7	7	7
1712	9	7	7	7	7	7	7	7	7	7	7	7	7
1713	7	7	7	7	7	7	7	7	7	7	7	7	7
1714	7	7	7	7	7	7	7	7	7	7	7	7	7
1715	6	1	1	1	1	1	1	1	1	1	1	0	1
1716	1	0	0	0	1	0	0	0	1	0	1	0	1
1717	5	7	7	7	7	7	7	7	7	7	7	7	7
1718	7	7	7	7	7	7	7	7	7	7	7	7	7
1719	7	7	7	7	7	7	7	7	7	7	7	7	7
1720	10	7	7	7	7	7	7	7	7	7	7	7	7
1721	8	7	7	7	7	7	7	7	7	7	7	7	7
1722	10	7	7	7	7	7	7	7	7	7	7	7	7
1723	13	7	7	7	7	7	7	7	7	7	7	7	7
1724	7	7	7	7	7	7	7	7	7	7	7	7	7
1725	4	0	1	1	1	1	0	1	0	0	1	0	1
1726	11	7	7	7	7	7	7	7	7	7	7	7	7
1727	2	7	7	7	7	7	7	7	7	7	7	7	7
1728	1	1	0	1	1	1	1	0	1	1	1	0	1
1729	12	7	7	7	7	7	7	7	7	7	7	7	7
1730	11	7	7	7	7	7	7	7	7	7	7	7	7
1731	4	1	1	1	1	1	1	1	0	1	1	0	1
1732	7	7	7	7	7	7	7	7	7	7	7	7	7
1733	4	0	0	1	0	1	0	0	0	0	1	0	0
1734	6	1	1	1	1	1	0	1	0	1	1	0	1
1735	8	7	7	7	7	7	7	7	7	7	7	7	7
1736	6	0	1	1	1	1	1	1	1	1	1	0	0
1737	8	7	7	7	7	7	7	7	7	7	7	7	7
1738	10	7	7	7	7	7	7	7	7	7	7	7	7
1739	8	7	7	7	7	7	7	7	7	7	7	7	7
1740	1	0	0	1	1	1	1	0	0	0	1	0	0
1741	3	1	1	1	1	1	1	1	1	1	0	1	1
1742	2	7	7	7	7	7	7	7	7	7	7	7	7
1743	11	7	7	7	7	7	7	7	7	7	7	7	7
1744	11	7	7	7	7	7	7	7	7	7	7	7	7
1745	12	7	7	7	7	7	7	7	7	7	7	7	7
1746	10	7	7	7	7	7	7	7	7	7	7	7	7
1747	5	7	7	7	7	7	7	7	7	7	7	7	7
1748	13	7	7	7	7	7	7	7	7	7	7	7	7
1749	7	7	7	7	7	7	7	7	7	7	7	7	7
1750	1	1	0	1	1	0	0	1	0	0	0	0	0
1751	9	7	7	7	7	7	7	7	7	7	7	7	7
1752	3	1	1	1	1	1	1	1	1	1	1	0	1
1753	9	7	7	7	7	7	7	7	7	7	7	7	7
1754	10	7	7	7	7	7	7	7	7	7	7	7	7
1755	1	1	1	1	1	1	1	1	0	1	1	1	1
1756	12	7	7	7	7	7	7	7	7	7	7	7	7
1757	9	7	7	7	7	7	7	7	7	7	7	7	7
1758	6	1	0	0	1	1	1	1	0	0	1	0	1
1759	3	1	1	1	1	1	1	1	1	0	1	0	1
1760	1	0	1	1	1	1	1	1	1	1	1	0	0
1761	12	7	7	7	7	7	7	7	7	7	7	7	7
1762	4	1	1	1	1	1	1	1	0	1	1	0	1
1763	12	7	7	7	7	7	7	7	7	7	7	7	7
1764	7	7	7	7	7	7	7	7	7	7	7	7	7
1765	1	1	1	1	1	1	1	1	0	0	0	1	1
1766	4	1	1	1	1	1	1	1	1	1	1	1	1
1767	9	7	7	7	7	7	7	7	7	7	7	7	7
1768	12	7	7	7	7	7	7	7	7	7	7	7	7
1769	5	7	7	7	7	7	7	7	7	7	7	7	7
1770	1	0	0	1	1	0	1	1	0	1	1	0	0
1771	1	1	1	1	1	1	1	1	0	1	1	1	0
1772	13	7	7	7	7	7	7	7	7	7	7	7	7
1773	6	0	0	0	1	0	1	0	0	1	1	0	0
1774	7	7	7	7	7	7	7	7	7	7	7	7	7
1775	6	1	1	1	1	1	0	1	0	1	1	0	1
1776	2	7	7	7	7	7	7	7	7	7	7	7	7
1777	11	7	7	7	7	7	7	7	7	7	7	7	7
1778	5	7	7	7	7	7	7	7	7	7	7	7	7
1779	5	7	7	7	7	7	7	7	7	7	7	7	7
1780	13	7	7	7	7	7	7	7	7	7	7	7	7
1781	9	7	7	7	7	7	7	7	7	7	7	7	7
1782	12	7	7	7	7	7	7	7	7	7	7	7	7
1783	7	7	7	7	7	7	7	7	7	7	7	7	7
1784	11	7	7	7	7	7	7	7	7	7	7	7	7
1785	6	1	0	1	0	0	1	0	0	1	1	0	0
1786	9	7	7	7	7	7	7	7	7	7	7	7	7
1787	12	7	7	7	7	7	7	7	7	7	7	7	7
1788	1	0	0	1	1	0	0	0	0	1	1	0	0
1789	9	7	7	7	7	7	7	7	7	7	7	7	7
1790	13	7	7	7	7	7	7	7	7	7	7	7	7
1791	10	7	7	7	7	7	7	7	7	7	7	7	7
1792	12	7	7	7	7	7	7	7	7	7	7	7	7
1793	11	7	7	7	7	7	7	7	7	7	7	7	7
1794	2	7	7	7	7	7	7	7	7	7	7	7	7
1795	4	1	1	0	1	1	1	1	1	0	1	0	1
1796	11	7	7	7	7	7	7	7	7	7	7	7	7
1797	12	7	7	7	7	7	7	7	7	7	7	7	7
1798	4	1	1	1	1	1	0	1	0	0	1	0	1
1799	1	1	0	0	1	1	0	1	1	1	1	0	1
1800	4	0	0	1	1	0	0	1	0	0	0	0	0
1801	2	7	7	7	7	7	7	7	7	7	7	7	7
1802	11	7	7	7	7	7	7	7	7	7	7	7	7
1803	6	1	1	1	1	1	1	1	1	1	1	0	1
1804	2	7	7	7	7	7	7	7	7	7	7	7	7
1805	3	0	1	1	1	1	1	1	0	1	1	0	1
1806	2	7	7	7	7	7	7	7	7	7	7	7	7
1807	7	7	7	7	7	7	7	7	7	7	7	7	7
1808	11	7	7	7	7	7	7	7	7	7	7	7	7
1809	3	0	1	1	1	1	1	1	0	1	1	0	0
1810	10	7	7	7	7	7	7	7	7	7	7	7	7
1811	13	7	7	7	7	7	7	7	7	7	7	7	7
1812	5	7	7	7	7	7	7	7	7	7	7	7	7
1813	2	7	7	7	7	7	7	7	7	7	7	7	7
1814	8	7	7	7	7	7	7	7	7	7	7	7	7
1815	3	0	0	1	1	1	1	1	0	1	1	0	1
1816	7	7	7	7	7	7	7	7	7	7	7	7	7
1817	1	0	0	1	0	1	1	0	1	0	0	0	1
1818	7	7	7	7	7	7	7	7	7	7	7	7	7
1819	8	7	7	7	7	7	7	7	7	7	7	7	7
1820	1	0	1	1	1	1	0	1	0	1	1	0	0
1821	8	7	7	7	7	7	7	7	7	7	7	7	7
1822	11	7	7	7	7	7	7	7	7	7	7	7	7
1823	2	7	7	7	7	7	7	7	7	7	7	7	7
1824	3	0	1	1	1	1	1	1	0	1	1	0	0
1825	6	1	0	1	1	1	1	1	0	1	0	0	1
1826	13	7	7	7	7	7	7	7	7	7	7	7	7
1827	4	1	1	1	1	1	1	0	0	0	0	0	1
1828	12	7	7	7	7	7	7	7	7	7	7	7	7
1829	4	0	0	0	1	0	0	0	0	0	1	0	1
1830	3	0	1	1	1	1	1	1	1	1	1	0	1
1831	2	7	7	7	7	7	7	7	7	7	7	7	7
1832	3	1	0	1	1	1	0	1	0	1	1	1	0
1833	12	7	7	7	7	7	7	7	7	7	7	7	7
1834	2	7	7	7	7	7	7	7	7	7	7	7	7
1835	13	7	7	7	7	7	7	7	7	7	7	7	7
1836	6	0	1	0	1	1	1	1	0	1	1	1	1
1837	5	7	7	7	7	7	7	7	7	7	7	7	7
1838	5	7	7	7	7	7	7	7	7	7	7	7	7
1839	10	7	7	7	7	7	7	7	7	7	7	7	7
1840	4	0	1	1	1	1	0	0	0	1	1	0	1
1841	10	7	7	7	7	7	7	7	7	7	7	7	7
1842	3	0	1	0	1	1	0	0	0	1	1	0	1
1843	8	7	7	7	7	7	7	7	7	7	7	7	7
1844	5	7	7	7	7	7	7	7	7	7	7	7	7
1845	3	1	1	1	1	1	1	1	1	1	1	0	1
1846	7	7	7	7	7	7	7	7	7	7	7	7	7
1847	7	7	7	7	7	7	7	7	7	7	7	7	7
1848	6	0	0	1	1	1	0	1	0	0	1	0	1
1849	12	7	7	7	7	7	7	7	7	7	7	7	7
1850	3	0	1	1	1	1	1	1	0	1	1	0	1
1851	5	7	7	7	7	7	7	7	7	7	7	7	7
1852	6	1	1	1	1	1	0	1	0	1	1	0	1
1853	8	7	7	7	7	7	7	7	7	7	7	7	7
1854	12	7	7	7	7	7	7	7	7	7	7	7	7
1855	8	7	7	7	7	7	7	7	7	7	7	7	7
1856	10	7	7	7	7	7	7	7	7	7	7	7	7
1857	7	7	7	7	7	7	7	7	7	7	7	7	7
1858	5	7	7	7	7	7	7	7	7	7	7	7	7
1859	13	7	7	7	7	7	7	7	7	7	7	7	7
1860	10	7	7	7	7	7	7	7	7	7	7	7	7
1861	13	7	7	7	7	7	7	7	7	7	7	7	7
1862	6	0	0	1	0	1	0	1	0	1	1	0	1
1863	5	7	7	7	7	7	7	7	7	7	7	7	7
1864	12	7	7	7	7	7	7	7	7	7	7	7	7
1865	9	7	7	7	7	7	7	7	7	7	7	7	7
1866	11	7	7	7	7	7	7	7	7	7	7	7	7
1867	6	0	1	1	1	0	1	1	0	1	1	0	1
1868	4	1	1	1	1	1	1	1	1	1	1	0	1
1869	4	1	1	1	1	1	1	1	0	1	1	0	0
1870	8	7	7	7	7	7	7	7	7	7	7	7	7
1871	5	7	7	7	7	7	7	7	7	7	7	7	7
1872	8	7	7	7	7	7	7	7	7	7	7	7	7
1873	2	7	7	7	7	7	7	7	7	7	7	7	7
1874	2	7	7	7	7	7	7	7	7	7	7	7	7
1875	5	7	7	7	7	7	7	7	7	7	7	7	7
1876	6	0	1	1	1	1	0	1	0	1	1	0	1
1877	1	1	1	1	1	1	1	1	1	1	1	1	1
1878	12	7	7	7	7	7	7	7	7	7	7	7	7
1879	8	7	7	7	7	7	7	7	7	7	7	7	7
1880	2	7	7	7	7	7	7	7	7	7	7	7	7
1881	2	7	7	7	7	7	7	7	7	7	7	7	7
1882	1	1	1	1	1	1	1	1	0	1	1	0	1
1883	13	7	7	7	7	7	7	7	7	7	7	7	7
1884	6	0	0	1	1	1	1	1	0	0	1	0	1
1885	10	7	7	7	7	7	7	7	7	7	7	7	7
1886	7	7	7	7	7	7	7	7	7	7	7	7	7
1887	4	0	0	1	1	0	0	0	0	0	0	0	0
1888	4	0	1	1	0	1	1	1	1	0	1	0	1
1889	2	7	7	7	7	7	7	7	7	7	7	7	7
1890	7	7	7	7	7	7	7	7	7	7	7	7	7
1891	13	7	7	7	7	7	7	7	7	7	7	7	7
1892	11	7	7	7	7	7	7	7	7	7	7	7	7
1893	2	7	7	7	7	7	7	7	7	7	7	7	7
1894	7	7	7	7	7	7	7	7	7	7	7	7	7
1895	4	0	0	0	1	1	1	1	0	0	0	0	0
1896	3	1	0	1	1	1	1	0	0	1	0	0	0
1897	7	7	7	7	7	7	7	7	7	7	7	7	7
1898	1	0	0	1	1	1	1	0	0	1	1	0	1
1899	12	7	7	7	7	7	7	7	7	7	7	7	7
1900	3	0	1	0	0	0	0	0	0	0	1	0	0
1901	1	0	1	1	0	0	0	1	0	1	1	0	1
1902	13	7	7	7	7	7	7	7	7	7	7	7	7
1903	10	7	7	7	7	7	7	7	7	7	7	7	7
1904	4	0	1	1	1	1	1	1	0	1	1	0	1
1905	9	7	7	7	7	7	7	7	7	7	7	7	7
1906	1	0	0	1	0	1	0	1	0	1	0	0	0
1907	1	0	0	1	1	1	1	1	0	0	0	0	1
1908	2	7	7	7	7	7	7	7	7	7	7	7	7
1909	7	7	7	7	7	7	7	7	7	7	7	7	7
1910	2	7	7	7	7	7	7	7	7	7	7	7	7
1911	6	0	0	1	1	1	0	0	0	1	0	0	0
1912	9	7	7	7	7	7	7	7	7	7	7	7	7
1913	3	0	0	1	1	1	0	0	0	0	0	0	0
1914	12	7	7	7	7	7	7	7	7	7	7	7	7
1915	11	7	7	7	7	7	7	7	7	7	7	7	7
1916	2	7	7	7	7	7	7	7	7	7	7	7	7
1917	2	7	7	7	7	7	7	7	7	7	7	7	7
1918	9	7	7	7	7	7	7	7	7	7	7	7	7
1919	5	7	7	7	7	7	7	7	7	7	7	7	7
1920	5	7	7	7	7	7	7	7	7	7	7	7	7
1921	12	7	7	7	7	7	7	7	7	7	7	7	7
1922	6	0	0	1	0	1	0	0	0	1	0	0	0
1923	12	7	7	7	7	7	7	7	7	7	7	7	7
1924	8	7	7	7	7	7	7	7	7	7	7	7	7
1925	8	7	7	7	7	7	7	7	7	7	7	7	7
1926	5	7	7	7	7	7	7	7	7	7	7	7	7
1927	12	7	7	7	7	7	7	7	7	7	7	7	7
1928	4	0	0	1	1	1	0	1	0	0	0	0	1
1929	8	7	7	7	7	7	7	7	7	7	7	7	7
1930	11	7	7	7	7	7	7	7	7	7	7	7	7
1931	5	7	7	7	7	7	7	7	7	7	7	7	7
1932	4	1	0	1	1	1	0	0	0	1	0	0	0
1933	1	0	0	1	1	1	0	0	0	1	1	0	0
1934	6	0	0	1	1	1	0	1	0	0	1	0	0
1935	13	7	7	7	7	7	7	7	7	7	7	7	7
1936	3	0	0	1	0	1	1	0	0	0	0	0	0
1937	13	7	7	7	7	7	7	7	7	7	7	7	7
1938	8	7	7	7	7	7	7	7	7	7	7	7	7
1939	10	7	7	7	7	7	7	7	7	7	7	7	7
1940	11	7	7	7	7	7	7	7	7	7	7	7	7
1941	10	7	7	7	7	7	7	7	7	7	7	7	7
1942	9	7	7	7	7	7	7	7	7	7	7	7	7
1943	3	0	1	1	1	1	1	1	0	1	1	0	1
1944	5	7	7	7	7	7	7	7	7	7	7	7	7
1945	11	7	7	7	7	7	7	7	7	7	7	7	7
1946	7	7	7	7	7	7	7	7	7	7	7	7	7
1947	9	7	7	7	7	7	7	7	7	7	7	7	7
1948	5	7	7	7	7	7	7	7	7	7	7	7	7
1949	6	0	0	0	1	0	1	0	0	8	0	0	0
1950	8	7	7	7	7	7	7	7	7	7	7	7	7
1951	6	0	1	1	1	1	0	0	0	1	1	0	1
1952	1	0	0	1	1	1	0	1	0	1	0	0	0
1953	10	7	7	7	7	7	7	7	7	7	7	7	7
1954	13	7	7	7	7	7	7	7	7	7	7	7	7
1955	3	0	0	1	1	1	0	0	0	0	1	0	0
1956	10	7	7	7	7	7	7	7	7	7	7	7	7
1957	7	7	7	7	7	7	7	7	7	7	7	7	7
1958	7	7	7	7	7	7	7	7	7	7	7	7	7
1959	6	0	1	1	1	1	1	1	0	1	1	0	1
1960	3	0	0	1	1	1	1	1	0	0	1	0	1
1961	1	1	1	1	1	1	1	1	1	1	0	0	0
1962	2	7	7	7	7	7	7	7	7	7	7	7	7
1963	3	0	0	0	1	1	1	1	0	1	1	0	1
1964	11	7	7	7	7	7	7	7	7	7	7	7	7
1965	11	7	7	7	7	7	7	7	7	7	7	7	7
1966	4	0	1	1	1	1	1	1	0	1	1	1	1
1967	12	7	7	7	7	7	7	7	7	7	7	7	7
1968	2	7	7	7	7	7	7	7	7	7	7	7	7
1969	5	7	7	7	7	7	7	7	7	7	7	7	7
1970	9	7	7	7	7	7	7	7	7	7	7	7	7
1971	13	7	7	7	7	7	7	7	7	7	7	7	7
1972	1	0	1	1	1	1	1	1	1	1	1	1	1
1973	5	7	7	7	7	7	7	7	7	7	7	7	7
1974	1	1	1	0	1	1	1	1	1	1	1	1	1
1975	4	1	1	1	1	1	1	1	1	1	1	0	1
1976	13	7	7	7	7	7	7	7	7	7	7	7	7
1977	5	7	7	7	7	7	7	7	7	7	7	7	7
1978	13	7	7	7	7	7	7	7	7	7	7	7	7
1979	12	7	7	7	7	7	7	7	7	7	7	7	7
1980	4	1	1	1	1	1	1	0	0	1	1	0	1
1981	12	7	7	7	7	7	7	7	7	7	7	7	7
1982	6	1	0	1	1	0	1	1	0	1	1	0	1
1983	9	7	7	7	7	7	7	7	7	7	7	7	7
1984	12	7	7	7	7	7	7	7	7	7	7	7	7
1985	8	7	7	7	7	7	7	7	7	7	7	7	7
1986	12	7	7	7	7	7	7	7	7	7	7	7	7
1987	7	7	7	7	7	7	7	7	7	7	7	7	7
1988	5	7	7	7	7	7	7	7	7	7	7	7	7
1989	11	7	7	7	7	7	7	7	7	7	7	7	7
1990	8	7	7	7	7	7	7	7	7	7	7	7	7
1991	7	7	7	7	7	7	7	7	7	7	7	7	7
1992	13	7	7	7	7	7	7	7	7	7	7	7	7
1993	12	7	7	7	7	7	7	7	7	7	7	7	7
1994	2	7	7	7	7	7	7	7	7	7	7	7	7
1995	1	1	1	1	0	1	1	1	1	1	1	0	1
1996	1	0	1	1	1	1	1	1	0	1	1	0	1
1997	2	7	7	7	7	7	7	7	7	7	7	7	7
1998	2	7	7	7	7	7	7	7	7	7	7	7	7
1999	10	7	7	7	7	7	7	7	7	7	7	7	7
[truncated: 3,336 more rows]
