# Supplementary material for: Cognitive diagnostic analysis of mathematics key competencies based on PISA data
Source: PLoS One. 2025 Feb 24;20(2):e0315539. doi: 10.1371/journal.pone.0315539 (PMC11849834; doi:10.1371/journal.pone.0315539)
Supplement: S1 File — (ZIP)s [file pone.0315539.s001.zip › data/Q matrix.xlsx]

## Sheet: Sheet1
Q matrix
	A1	A2	A3	A4	A5	A6
Item1	1	0	0	1	1	0
Item2	0	0	0	0	1	0
Item3	0	0	0	0	0	1
Item4	0	0	0	0	0	1
Item5	0	1	1	0	0	1
Item6	0	0	0	0	1	0
Item7	1	0	0	0	1	0
Item8	0	1	1	0	1	0
Item9	0	1	0	0	1	0
Item10	1	0	0	1	1	0
Item11	0	1	0	1	1	0
Item12	0	1	1	0	1	0
