# Supplementary material for: Cognitive diagnostic analysis of mathematics key competencies based on PISA data
Source: PLoS One. 2025 Feb 24;20(2):e0315539. doi: 10.1371/journal.pone.0315539 (PMC11849834; doi:10.1371/journal.pone.0315539)
Supplement: S1 File — (ZIP)s [file pone.0315539.s001.zip › data/PISA data of Hong Kong.xlsx]

## Sheet: Sheet1
PISA data of Hong Kong
1	10	7	7	7	7	7	7	7	7	7	7	7	7
2	8	7	7	7	7	7	7	7	7	7	7	7	7
3	8	7	7	7	7	7	7	7	7	7	7	7	7
4	6	1	1	1	1	1	1	1	1	1	1	1	1
5	5	7	7	7	7	7	7	7	7	7	7	7	7
6	2	7	7	7	7	7	7	7	7	7	7	7	7
7	2	7	7	7	7	7	7	7	7	7	7	7	7
8	6	1	1	1	1	1	1	1	1	1	1	0	1
9	1	1	1	1	1	1	1	1	1	1	1	0	1
10	11	7	7	7	7	7	7	7	7	7	7	7	7
11	4	1	1	1	1	1	1	1	1	1	1	0	1
12	10	7	7	7	7	7	7	7	7	7	7	7	7
13	12	7	7	7	7	7	7	7	7	7	7	7	7
14	11	7	7	7	7	7	7	7	7	7	7	7	7
15	9	7	7	7	7	7	7	7	7	7	7	7	7
16	3	1	1	1	1	1	1	1	1	1	1	0	1
17	3	1	1	1	1	1	1	1	0	1	0	0	1
18	5	7	7	7	7	7	7	7	7	7	7	7	7
19	7	7	7	7	7	7	7	7	7	7	7	7	7
20	1	1	1	1	1	1	0	1	1	1	1	0	1
21	4	1	0	1	0	1	0	1	1	1	1	0	0
22	5	7	7	7	7	7	7	7	7	7	7	7	7
23	12	7	7	7	7	7	7	7	7	7	7	7	7
24	6	1	0	1	1	1	1	1	1	1	1	0	1
25	7	7	7	7	7	7	7	7	7	7	7	7	7
26	9	7	7	7	7	7	7	7	7	7	7	7	7
27	2	7	7	7	7	7	7	7	7	7	7	7	7
28	9	7	7	7	7	7	7	7	7	7	7	7	7
29	13	7	7	7	7	7	7	7	7	7	7	7	7
30	13	7	7	7	7	7	7	7	7	7	7	7	7
31	4	1	1	1	1	1	0	1	0	1	1	0	1
32	1	1	1	1	1	0	1	1	1	1	1	0	1
33	3	1	1	1	1	1	1	1	1	1	1	0	1
34	8	7	7	7	7	7	7	7	7	7	7	7	7
35	5	7	7	7	7	7	7	7	7	7	7	7	7
36	8	7	7	7	7	7	7	7	7	7	7	7	7
37	2	7	7	7	7	7	7	7	7	7	7	7	7
38	9	7	7	7	7	7	7	7	7	7	7	7	7
39	6	1	1	1	1	1	1	1	0	1	1	0	1
40	7	7	7	7	7	7	7	7	7	7	7	7	7
41	9	7	7	7	7	7	7	7	7	7	7	7	7
42	8	7	7	7	7	7	7	7	7	7	7	7	7
43	6	1	1	1	1	1	1	1	0	1	1	0	1
44	3	1	1	1	1	1	1	1	1	1	1	0	1
45	12	7	7	7	7	7	7	7	7	7	7	7	7
46	7	7	7	7	7	7	7	7	7	7	7	7	7
47	12	7	7	7	7	7	7	7	7	7	7	7	7
48	11	7	7	7	7	7	7	7	7	7	7	7	7
49	10	7	7	7	7	7	7	7	7	7	7	7	7
50	2	7	7	7	7	7	7	7	7	7	7	7	7
51	6	1	1	1	1	1	1	1	1	1	1	0	1
52	9	7	7	7	7	7	7	7	7	7	7	7	7
53	8	7	7	7	7	7	7	7	7	7	7	7	7
54	13	7	7	7	7	7	7	7	7	7	7	7	7
55	13	7	7	7	7	7	7	7	7	7	7	7	7
56	4	1	1	1	1	1	1	1	1	1	1	0	1
57	3	1	1	1	1	1	1	1	0	1	1	0	1
58	3	1	1	1	1	1	0	1	0	1	1	1	1
59	1	0	1	1	1	1	1	1	1	1	1	0	0
60	4	1	1	1	1	1	0	1	0	1	1	0	1
61	7	7	7	7	7	7	7	7	7	7	7	7	7
62	1	1	1	0	1	1	1	1	1	1	0	0	1
63	2	7	7	7	7	7	7	7	7	7	7	7	7
64	5	7	7	7	7	7	7	7	7	7	7	7	7
65	5	7	7	7	7	7	7	7	7	7	7	7	7
66	11	7	7	7	7	7	7	7	7	7	7	7	7
67	4	1	1	1	1	1	1	1	1	1	1	0	1
68	1	1	1	1	1	1	1	1	1	1	1	0	0
69	2	7	7	7	7	7	7	7	7	7	7	7	7
70	10	7	7	7	7	7	7	7	7	7	7	7	7
71	11	7	7	7	7	7	7	7	7	7	7	7	7
72	1	1	1	1	1	0	0	1	1	1	1	0	1
73	3	1	1	1	1	1	1	1	1	1	1	0	1
74	2	7	7	7	7	7	7	7	7	7	7	7	7
75	8	7	7	7	7	7	7	7	7	7	7	7	7
76	13	7	7	7	7	7	7	7	7	7	7	7	7
77	7	7	7	7	7	7	7	7	7	7	7	7	7
78	5	7	7	7	7	7	7	7	7	7	7	7	7
79	2	7	7	7	7	7	7	7	7	7	7	7	7
80	9	7	7	7	7	7	7	7	7	7	7	7	7
81	6	1	1	1	1	1	1	1	1	1	1	1	1
82	6	1	0	0	1	1	1	1	1	1	0	1	0
83	12	7	7	7	7	7	7	7	7	7	7	7	7
84	9	7	7	7	7	7	7	7	7	7	7	7	7
85	1	1	1	1	1	1	1	1	1	1	1	0	1
86	3	1	1	1	1	1	1	1	0	1	1	1	1
87	6	0	1	1	1	1	1	1	0	1	1	1	1
88	5	7	7	7	7	7	7	7	7	7	7	7	7
89	1	1	1	1	0	0	0	1	1	1	1	0	0
90	4	0	1	1	0	1	1	1	1	1	1	0	1
91	12	7	7	7	7	7	7	7	7	7	7	7	7
92	13	7	7	7	7	7	7	7	7	7	7	7	7
93	9	7	7	7	7	7	7	7	7	7	7	7	7
94	8	7	7	7	7	7	7	7	7	7	7	7	7
95	7	7	7	7	7	7	7	7	7	7	7	7	7
96	4	1	1	1	1	1	1	1	0	1	1	0	1
97	7	7	7	7	7	7	7	7	7	7	7	7	7
98	5	7	7	7	7	7	7	7	7	7	7	7	7
99	3	1	1	1	1	1	1	1	1	1	1	1	1
100	11	7	7	7	7	7	7	7	7	7	7	7	7
101	8	7	7	7	7	7	7	7	7	7	7	7	7
102	10	7	7	7	7	7	7	7	7	7	7	7	7
103	12	7	7	7	7	7	7	7	7	7	7	7	7
104	3	0	1	1	1	1	1	1	0	1	1	0	0
105	5	7	7	7	7	7	7	7	7	7	7	7	7
106	9	7	7	7	7	7	7	7	7	7	7	7	7
107	9	7	7	7	7	7	7	7	7	7	7	7	7
108	11	7	7	7	7	7	7	7	7	7	7	7	7
109	11	7	7	7	7	7	7	7	7	7	7	7	7
110	8	7	7	7	7	7	7	7	7	7	7	7	7
111	3	0	0	0	0	1	0	0	0	0	0	0	0
112	10	7	7	7	7	7	7	7	7	7	7	7	7
113	9	7	7	7	7	7	7	7	7	7	7	7	7
114	5	7	7	7	7	7	7	7	7	7	7	7	7
115	4	0	1	1	1	1	1	1	1	1	1	1	1
116	4	1	1	1	1	1	0	1	1	1	1	0	1
117	7	7	7	7	7	7	7	7	7	7	7	7	7
118	2	7	7	7	7	7	7	7	7	7	7	7	7
119	4	0	0	1	1	1	0	0	0	1	1	0	0
120	1	1	1	1	1	1	0	1	0	1	1	1	1
121	7	7	7	7	7	7	7	7	7	7	7	7	7
122	13	7	7	7	7	7	7	7	7	7	7	7	7
123	6	0	0	1	1	1	0	0	0	0	0	0	0
124	6	1	1	1	1	1	1	1	1	1	1	1	1
125	1	1	0	1	1	1	1	1	0	1	1	0	0
126	3	0	0	1	1	0	0	0	0	1	0	0	0
127	12	7	7	7	7	7	7	7	7	7	7	7	7
128	13	7	7	7	7	7	7	7	7	7	7	7	7
129	7	7	7	7	7	7	7	7	7	7	7	7	7
130	2	7	7	7	7	7	7	7	7	7	7	7	7
131	6	0	0	1	1	1	0	1	0	1	1	0	0
132	1	0	0	1	1	0	1	1	0	0	1	0	0
133	8	7	7	7	7	7	7	7	7	7	7	7	7
134	8	7	7	7	7	7	7	7	7	7	7	7	7
135	2	7	7	7	7	7	7	7	7	7	7	7	7
136	5	7	7	7	7	7	7	7	7	7	7	7	7
137	8	7	7	7	7	7	7	7	7	7	7	7	7
138	6	0	1	1	1	1	1	1	0	0	0	0	0
139	4	1	1	1	1	1	1	1	1	1	0	0	1
140	12	7	7	7	7	7	7	7	7	7	7	7	7
141	9	7	7	7	7	7	7	7	7	7	7	7	7
142	12	7	7	7	7	7	7	7	7	7	7	7	7
143	8	7	7	7	7	7	7	7	7	7	7	7	7
144	10	7	7	7	7	7	7	7	7	7	7	7	7
145	13	7	7	7	7	7	7	7	7	7	7	7	7
146	3	0	1	1	1	1	1	1	1	1	1	0	1
147	5	7	7	7	7	7	7	7	7	7	7	7	7
148	1	1	0	1	1	1	0	1	1	1	1	0	1
149	1	1	1	1	1	1	0	1	0	1	1	0	0
150	2	7	7	7	7	7	7	7	7	7	7	7	7
151	7	7	7	7	7	7	7	7	7	7	7	7	7
152	8	7	7	7	7	7	7	7	7	7	7	7	7
153	4	1	0	1	1	1	1	1	0	1	1	0	1
154	13	7	7	7	7	7	7	7	7	7	7	7	7
155	3	1	1	1	1	1	1	1	0	0	1	0	1
156	1	1	1	1	0	1	1	0	1	1	0	0	0
157	6	1	0	1	1	1	0	0	0	1	1	0	1
158	5	7	7	7	7	7	7	7	7	7	7	7	7
159	11	7	7	7	7	7	7	7	7	7	7	7	7
160	4	1	1	0	1	1	1	1	0	1	1	0	1
161	7	7	7	7	7	7	7	7	7	7	7	7	7
162	9	7	7	7	7	7	7	7	7	7	7	7	7
163	3	1	1	1	1	1	1	1	0	1	1	1	0
164	7	7	7	7	7	7	7	7	7	7	7	7	7
165	5	7	7	7	7	7	7	7	7	7	7	7	7
166	11	7	7	7	7	7	7	7	7	7	7	7	7
167	6	0	1	1	0	1	0	1	1	1	0	0	0
168	2	7	7	7	7	7	7	7	7	7	7	7	7
169	9	7	7	7	7	7	7	7	7	7	7	7	7
170	10	7	7	7	7	7	7	7	7	7	7	7	7
171	2	7	7	7	7	7	7	7	7	7	7	7	7
172	9	7	7	7	7	7	7	7	7	7	7	7	7
173	1	1	1	1	1	1	1	1	1	1	1	0	1
174	5	7	7	7	7	7	7	7	7	7	7	7	7
175	12	7	7	7	7	7	7	7	7	7	7	7	7
176	5	7	7	7	7	7	7	7	7	7	7	7	7
177	13	7	7	7	7	7	7	7	7	7	7	7	7
178	9	7	7	7	7	7	7	7	7	7	7	7	7
179	3	1	1	1	1	1	1	1	1	1	1	0	0
180	8	7	7	7	7	7	7	7	7	7	7	7	7
181	3	1	1	1	1	1	1	1	1	1	1	1	0
182	11	7	7	7	7	7	7	7	7	7	7	7	7
183	6	1	1	1	1	1	1	1	1	1	1	0	1
184	10	7	7	7	7	7	7	7	7	7	7	7	7
185	7	7	7	7	7	7	7	7	7	7	7	7	7
186	2	7	7	7	7	7	7	7	7	7	7	7	7
187	7	7	7	7	7	7	7	7	7	7	7	7	7
188	6	1	1	1	1	1	1	1	1	1	1	0	1
189	8	7	7	7	7	7	7	7	7	7	7	7	7
190	2	7	7	7	7	7	7	7	7	7	7	7	7
191	12	7	7	7	7	7	7	7	7	7	7	7	7
192	7	7	7	7	7	7	7	7	7	7	7	7	7
193	4	1	1	1	1	1	1	1	0	1	1	0	1
194	6	1	1	1	1	1	1	1	1	1	1	0	1
195	1	1	1	1	1	1	1	1	0	1	1	0	1
196	13	7	7	7	7	7	7	7	7	7	7	7	7
197	11	7	7	7	7	7	7	7	7	7	7	7	7
198	2	7	7	7	7	7	7	7	7	7	7	7	7
199	5	7	7	7	7	7	7	7	7	7	7	7	7
200	10	7	7	7	7	7	7	7	7	7	7	7	7
201	4	1	1	1	1	1	1	1	1	1	1	0	1
202	8	7	7	7	7	7	7	7	7	7	7	7	7
203	1	1	1	1	1	1	1	1	0	1	1	0	0
204	9	7	7	7	7	7	7	7	7	7	7	7	7
205	3	1	1	0	1	1	0	0	0	1	1	0	0
206	9	7	7	7	7	7	7	7	7	7	7	7	7
207	6	1	0	1	1	1	1	0	0	1	1	0	1
208	2	7	7	7	7	7	7	7	7	7	7	7	7
209	9	7	7	7	7	7	7	7	7	7	7	7	7
210	9	7	7	7	7	7	7	7	7	7	7	7	7
211	12	7	7	7	7	7	7	7	7	7	7	7	7
212	4	0	1	1	1	1	0	1	0	1	1	0	1
213	3	0	0	1	0	0	1	0	0	1	1	0	1
214	4	1	1	1	1	1	1	1	0	1	1	0	1
215	1	1	1	1	1	1	1	0	0	0	1	0	0
216	1	0	0	1	1	1	0	1	0	1	1	1	0
217	8	7	7	7	7	7	7	7	7	7	7	7	7
218	12	7	7	7	7	7	7	7	7	7	7	7	7
219	8	7	7	7	7	7	7	7	7	7	7	7	7
220	8	7	7	7	7	7	7	7	7	7	7	7	7
221	10	7	7	7	7	7	7	7	7	7	7	7	7
222	11	7	7	7	7	7	7	7	7	7	7	7	7
223	7	7	7	7	7	7	7	7	7	7	7	7	7
224	1	1	1	0	1	1	1	1	1	1	1	0	1
225	11	7	7	7	7	7	7	7	7	7	7	7	7
226	2	7	7	7	7	7	7	7	7	7	7	7	7
227	5	7	7	7	7	7	7	7	7	7	7	7	7
228	6	1	1	1	1	1	1	1	1	1	1	0	1
229	5	7	7	7	7	7	7	7	7	7	7	7	7
230	7	7	7	7	7	7	7	7	7	7	7	7	7
231	7	7	7	7	7	7	7	7	7	7	7	7	7
232	3	1	1	1	1	1	1	1	0	1	1	0	1
233	13	7	7	7	7	7	7	7	7	7	7	7	7
234	5	7	7	7	7	7	7	7	7	7	7	7	7
235	4	1	1	1	1	1	0	1	1	1	1	0	1
236	3	0	1	1	1	1	1	1	1	1	1	0	1
237	10	7	7	7	7	7	7	7	7	7	7	7	7
238	13	7	7	7	7	7	7	7	7	7	7	7	7
239	6	0	0	1	1	1	1	0	0	0	1	0	1
240	7	7	7	7	7	7	7	7	7	7	7	7	7
241	12	7	7	7	7	7	7	7	7	7	7	7	7
242	6	1	1	1	1	1	1	1	1	1	1	1	1
243	4	1	1	1	1	1	1	1	1	1	1	0	1
244	1	0	1	1	1	1	1	1	1	1	1	0	1
245	1	1	1	1	1	1	1	1	1	1	1	0	0
246	13	7	7	7	7	7	7	7	7	7	7	7	7
247	6	1	1	1	1	1	1	1	1	1	1	0	1
248	10	7	7	7	7	7	7	7	7	7	7	7	7
249	7	7	7	7	7	7	7	7	7	7	7	7	7
250	12	7	7	7	7	7	7	7	7	7	7	7	7
251	9	7	7	7	7	7	7	7	7	7	7	7	7
252	8	7	7	7	7	7	7	7	7	7	7	7	7
253	3	1	1	1	1	1	1	1	1	1	1	1	1
254	13	7	7	7	7	7	7	7	7	7	7	7	7
255	10	7	7	7	7	7	7	7	7	7	7	7	7
256	5	7	7	7	7	7	7	7	7	7	7	7	7
257	6	1	0	1	1	1	1	1	1	1	1	0	0
258	2	7	7	7	7	7	7	7	7	7	7	7	7
259	2	7	7	7	7	7	7	7	7	7	7	7	7
260	9	7	7	7	7	7	7	7	7	7	7	7	7
261	3	1	1	1	1	1	1	1	1	1	1	1	1
262	8	7	7	7	7	7	7	7	7	7	7	7	7
263	4	1	0	1	1	1	1	1	0	1	1	0	0
264	11	7	7	7	7	7	7	7	7	7	7	7	7
265	5	7	7	7	7	7	7	7	7	7	7	7	7
266	8	7	7	7	7	7	7	7	7	7	7	7	7
267	1	1	1	1	1	1	1	1	1	1	1	0	1
268	2	7	7	7	7	7	7	7	7	7	7	7	7
269	9	7	7	7	7	7	7	7	7	7	7	7	7
270	7	7	7	7	7	7	7	7	7	7	7	7	7
271	11	7	7	7	7	7	7	7	7	7	7	7	7
272	3	1	0	1	1	1	1	1	0	1	1	0	1
273	7	7	7	7	7	7	7	7	7	7	7	7	7
274	2	7	7	7	7	7	7	7	7	7	7	7	7
275	6	1	0	1	1	1	1	1	1	1	1	0	1
276	8	7	7	7	7	7	7	7	7	7	7	7	7
277	9	7	7	7	7	7	7	7	7	7	7	7	7
278	8	7	7	7	7	7	7	7	7	7	7	7	7
279	4	1	1	1	1	0	0	1	0	1	1	1	0
280	9	7	7	7	7	7	7	7	7	7	7	7	7
281	11	7	7	7	7	7	7	7	7	7	7	7	7
282	1	1	0	1	1	1	1	1	1	1	1	0	0
283	9	7	7	7	7	7	7	7	7	7	7	7	7
284	2	7	7	7	7	7	7	7	7	7	7	7	7
285	12	7	7	7	7	7	7	7	7	7	7	7	7
286	1	0	0	1	1	1	1	1	1	1	1	0	1
287	3	1	1	1	1	1	1	1	0	1	1	0	1
288	4	1	1	1	1	1	1	1	0	1	1	0	0
289	8	7	7	7	7	7	7	7	7	7	7	7	7
290	13	7	7	7	7	7	7	7	7	7	7	7	7
291	3	1	1	1	0	0	0	0	0	1	1	0	1
292	10	7	7	7	7	7	7	7	7	7	7	7	7
293	7	7	7	7	7	7	7	7	7	7	7	7	7
294	11	7	7	7	7	7	7	7	7	7	7	7	7
295	7	7	7	7	7	7	7	7	7	7	7	7	7
296	5	7	7	7	7	7	7	7	7	7	7	7	7
297	13	7	7	7	7	7	7	7	7	7	7	7	7
298	12	7	7	7	7	7	7	7	7	7	7	7	7
299	6	1	1	1	1	1	1	1	0	1	1	0	0
300	5	7	7	7	7	7	7	7	7	7	7	7	7
301	5	7	7	7	7	7	7	7	7	7	7	7	7
302	6	1	1	1	1	1	0	1	1	1	1	0	1
303	4	1	1	1	1	0	1	1	0	1	1	0	1
304	2	7	7	7	7	7	7	7	7	7	7	7	7
305	3	1	1	1	1	1	1	1	1	1	1	1	0
306	10	7	7	7	7	7	7	7	7	7	7	7	7
307	1	1	1	1	1	0	1	1	0	1	1	0	0
308	1	0	1	1	1	1	1	1	1	1	0	0	1
309	5	7	7	7	7	7	7	7	7	7	7	7	7
310	12	7	7	7	7	7	7	7	7	7	7	7	7
311	10	7	7	7	7	7	7	7	7	7	7	7	7
312	2	7	7	7	7	7	7	7	7	7	7	7	7
313	9	7	7	7	7	7	7	7	7	7	7	7	7
314	1	0	0	1	1	1	1	1	0	1	1	0	1
315	13	7	7	7	7	7	7	7	7	7	7	7	7
316	6	1	0	1	1	1	1	0	0	0	1	0	0
317	9	7	7	7	7	7	7	7	7	7	7	7	7
318	12	7	7	7	7	7	7	7	7	7	7	7	7
319	4	1	1	1	0	1	1	0	0	1	1	0	1
320	8	7	7	7	7	7	7	7	7	7	7	7	7
321	4	1	1	1	1	1	0	1	0	0	1	0	0
322	6	0	0	1	1	1	0	1	0	0	0	0	0
323	13	7	7	7	7	7	7	7	7	7	7	7	7
324	5	7	7	7	7	7	7	7	7	7	7	7	7
325	1	1	1	1	1	1	1	1	1	1	1	0	1
326	6	0	0	1	1	0	0	1	0	1	1	0	0
327	7	7	7	7	7	7	7	7	7	7	7	7	7
328	8	7	7	7	7	7	7	7	7	7	7	7	7
329	3	0	0	1	1	1	0	0	1	0	0	0	1
330	8	7	7	7	7	7	7	7	7	7	7	7	7
331	3	1	1	1	1	1	1	1	1	1	1	0	1
332	7	7	7	7	7	7	7	7	7	7	7	7	7
333	9	7	7	7	7	7	7	7	7	7	7	7	7
334	11	7	7	7	7	7	7	7	7	7	7	7	7
335	11	7	7	7	7	7	7	7	7	7	7	7	7
336	2	7	7	7	7	7	7	7	7	7	7	7	7
337	2	7	7	7	7	7	7	7	7	7	7	7	7
338	3	0	1	1	1	1	0	0	0	1	1	0	0
339	4	1	0	1	1	1	1	1	0	0	0	0	1
340	10	7	7	7	7	7	7	7	7	7	7	7	7
341	5	7	7	7	7	7	7	7	7	7	7	7	7
342	8	7	7	7	7	7	7	7	7	7	7	7	7
343	13	7	7	7	7	7	7	7	7	7	7	7	7
344	4	1	1	1	1	1	1	1	1	1	1	0	1
345	9	7	7	7	7	7	7	7	7	7	7	7	7
346	1	0	1	1	1	1	0	0	0	1	1	0	0
347	8	7	7	7	7	7	7	7	7	7	7	7	7
348	4	1	1	1	1	1	1	1	1	1	1	0	1
349	10	7	7	7	7	7	7	7	7	7	7	7	7
350	5	7	7	7	7	7	7	7	7	7	7	7	7
351	5	7	7	7	7	7	7	7	7	7	7	7	7
352	2	7	7	7	7	7	7	7	7	7	7	7	7
353	3	0	1	1	1	1	1	1	1	0	0	0	0
354	11	7	7	7	7	7	7	7	7	7	7	7	7
355	9	7	7	7	7	7	7	7	7	7	7	7	7
356	5	7	7	7	7	7	7	7	7	7	7	7	7
357	1	1	1	1	1	1	1	0	1	1	1	0	1
358	6	0	1	1	1	1	1	0	0	1	1	0	0
359	4	1	1	1	1	1	0	0	0	1	1	0	0
360	1	0	0	1	1	1	0	0	0	1	1	0	0
361	12	7	7	7	7	7	7	7	7	7	7	7	7
362	2	7	7	7	7	7	7	7	7	7	7	7	7
363	9	7	7	7	7	7	7	7	7	7	7	7	7
364	13	7	7	7	7	7	7	7	7	7	7	7	7
365	11	7	7	7	7	7	7	7	7	7	7	7	7
366	7	7	7	7	7	7	7	7	7	7	7	7	7
367	3	1	1	1	1	0	1	0	0	0	1	0	0
368	7	7	7	7	7	7	7	7	7	7	7	7	7
369	6	0	1	1	1	1	0	1	0	0	1	0	0
370	8	7	7	7	7	7	7	7	7	7	7	7	7
371	3	1	1	1	1	0	1	1	0	1	1	0	0
372	7	7	7	7	7	7	7	7	7	7	7	7	7
373	12	7	7	7	7	7	7	7	7	7	7	7	7
374	6	1	1	1	1	1	1	1	0	1	1	0	0
375	10	7	7	7	7	7	7	7	7	7	7	7	7
376	2	7	7	7	7	7	7	7	7	7	7	7	7
377	10	7	7	7	7	7	7	7	7	7	7	7	7
378	3	1	1	1	1	1	1	1	1	1	1	0	0
379	11	7	7	7	7	7	7	7	7	7	7	7	7
380	3	0	0	1	1	0	0	0	0	0	0	0	1
381	8	7	7	7	7	7	7	7	7	7	7	7	7
382	13	7	7	7	7	7	7	7	7	7	7	7	7
383	3	0	1	1	1	1	0	1	0	1	1	0	1
384	4	1	1	1	1	1	1	0	1	1	1	1	1
385	2	7	7	7	7	7	7	7	7	7	7	7	7
386	2	7	7	7	7	7	7	7	7	7	7	7	7
387	10	7	7	7	7	7	7	7	7	7	7	7	7
388	12	7	7	7	7	7	7	7	7	7	7	7	7
389	7	7	7	7	7	7	7	7	7	7	7	7	7
390	6	1	1	1	1	1	1	1	0	1	1	0	1
391	1	1	0	1	1	1	1	1	1	1	1	0	1
392	9	7	7	7	7	7	7	7	7	7	7	7	7
393	8	7	7	7	7	7	7	7	7	7	7	7	7
394	4	1	0	1	1	1	0	1	1	1	1	1	0
395	4	1	0	1	1	1	0	0	0	0	1	0	1
396	1	1	1	1	1	1	0	0	0	0	1	0	1
397	7	7	7	7	7	7	7	7	7	7	7	7	7
398	8	7	7	7	7	7	7	7	7	7	7	7	7
399	6	1	1	1	0	0	1	1	0	1	1	0	0
400	9	7	7	7	7	7	7	7	7	7	7	7	7
401	7	7	7	7	7	7	7	7	7	7	7	7	7
402	11	7	7	7	7	7	7	7	7	7	7	7	7
403	13	7	7	7	7	7	7	7	7	7	7	7	7
404	9	7	7	7	7	7	7	7	7	7	7	7	7
405	5	7	7	7	7	7	7	7	7	7	7	7	7
406	5	7	7	7	7	7	7	7	7	7	7	7	7
407	12	7	7	7	7	7	7	7	7	7	7	7	7
408	5	7	7	7	7	7	7	7	7	7	7	7	7
409	2	7	7	7	7	7	7	7	7	7	7	7	7
410	7	7	7	7	7	7	7	7	7	7	7	7	7
411	1	1	1	1	0	1	1	0	0	1	1	1	0
412	1	1	1	1	1	1	1	1	1	1	1	0	1
413	10	7	7	7	7	7	7	7	7	7	7	7	7
414	9	7	7	7	7	7	7	7	7	7	7	7	7
415	9	7	7	7	7	7	7	7	7	7	7	7	7
416	6	1	1	1	1	1	0	1	1	1	1	0	1
417	2	7	7	7	7	7	7	7	7	7	7	7	7
418	6	1	0	1	1	1	1	1	1	1	1	0	0
419	5	7	7	7	7	7	7	7	7	7	7	7	7
420	5	7	7	7	7	7	7	7	7	7	7	7	7
421	8	7	7	7	7	7	7	7	7	7	7	7	7
422	11	7	7	7	7	7	7	7	7	7	7	7	7
423	13	7	7	7	7	7	7	7	7	7	7	7	7
424	7	7	7	7	7	7	7	7	7	7	7	7	7
425	13	7	7	7	7	7	7	7	7	7	7	7	7
426	8	7	7	7	7	7	7	7	7	7	7	7	7
427	2	7	7	7	7	7	7	7	7	7	7	7	7
428	9	7	7	7	7	7	7	7	7	7	7	7	7
429	12	7	7	7	7	7	7	7	7	7	7	7	7
430	1	1	1	1	0	1	1	1	1	1	1	1	1
431	3	1	1	1	1	1	1	1	1	1	1	0	1
432	3	1	1	1	1	1	0	1	1	1	1	0	1
433	12	7	7	7	7	7	7	7	7	7	7	7	7
434	4	1	1	1	1	1	1	1	1	1	1	1	1
435	11	7	7	7	7	7	7	7	7	7	7	7	7
436	2	7	7	7	7	7	7	7	7	7	7	7	7
437	4	1	1	1	1	1	1	1	1	0	1	0	1
438	7	7	7	7	7	7	7	7	7	7	7	7	7
439	10	7	7	7	7	7	7	7	7	7	7	7	7
440	3	1	1	1	1	1	0	1	1	1	1	0	1
441	6	1	1	1	1	1	1	1	1	1	1	0	1
442	4	1	1	1	1	1	1	1	1	1	1	0	1
443	5	7	7	7	7	7	7	7	7	7	7	7	7
444	8	7	7	7	7	7	7	7	7	7	7	7	7
445	10	7	7	7	7	7	7	7	7	7	7	7	7
446	8	7	7	7	7	7	7	7	7	7	7	7	7
447	12	7	7	7	7	7	7	7	7	7	7	7	7
448	2	7	7	7	7	7	7	7	7	7	7	7	7
449	9	7	7	7	7	7	7	7	7	7	7	7	7
450	8	7	7	7	7	7	7	7	7	7	7	7	7
451	6	1	1	1	1	1	1	1	1	1	1	0	1
452	10	7	7	7	7	7	7	7	7	7	7	7	7
453	13	7	7	7	7	7	7	7	7	7	7	7	7
454	8	7	7	7	7	7	7	7	7	7	7	7	7
455	11	7	7	7	7	7	7	7	7	7	7	7	7
456	5	7	7	7	7	7	7	7	7	7	7	7	7
457	4	1	1	1	1	1	1	1	1	1	1	0	0
458	4	1	1	1	1	1	1	1	1	1	1	0	1
459	11	7	7	7	7	7	7	7	7	7	7	7	7
460	3	1	0	1	1	1	0	0	0	1	0	0	0
461	2	7	7	7	7	7	7	7	7	7	7	7	7
462	9	7	7	7	7	7	7	7	7	7	7	7	7
463	4	1	1	1	1	1	1	1	1	1	1	0	1
464	2	7	7	7	7	7	7	7	7	7	7	7	7
465	6	0	0	1	1	0	0	1	1	1	1	0	1
466	7	7	7	7	7	7	7	7	7	7	7	7	7
467	3	1	1	1	1	1	1	1	0	1	1	0	0
468	3	1	0	0	1	1	1	1	1	1	1	0	0
469	6	0	1	1	1	1	1	1	1	1	1	0	1
470	1	1	1	1	1	1	1	1	1	1	1	1	1
471	1	1	1	1	1	1	1	1	1	1	1	1	1
472	7	7	7	7	7	7	7	7	7	7	7	7	7
473	13	7	7	7	7	7	7	7	7	7	7	7	7
474	12	7	7	7	7	7	7	7	7	7	7	7	7
475	7	7	7	7	7	7	7	7	7	7	7	7	7
476	5	7	7	7	7	7	7	7	7	7	7	7	7
477	1	1	1	1	1	1	1	1	0	1	1	0	1
478	5	7	7	7	7	7	7	7	7	7	7	7	7
479	9	7	7	7	7	7	7	7	7	7	7	7	7
480	12	7	7	7	7	7	7	7	7	7	7	7	7
481	2	7	7	7	7	7	7	7	7	7	7	7	7
482	5	7	7	7	7	7	7	7	7	7	7	7	7
483	12	7	7	7	7	7	7	7	7	7	7	7	7
484	11	7	7	7	7	7	7	7	7	7	7	7	7
485	9	7	7	7	7	7	7	7	7	7	7	7	7
486	9	7	7	7	7	7	7	7	7	7	7	7	7
487	5	7	7	7	7	7	7	7	7	7	7	7	7
488	3	0	1	1	1	1	0	1	1	1	1	0	1
489	7	7	7	7	7	7	7	7	7	7	7	7	7
490	1	1	0	1	1	1	0	1	0	0	1	0	0
491	13	7	7	7	7	7	7	7	7	7	7	7	7
492	9	7	7	7	7	7	7	7	7	7	7	7	7
493	2	7	7	7	7	7	7	7	7	7	7	7	7
494	4	1	0	1	1	1	1	0	1	0	1	0	0
495	10	7	7	7	7	7	7	7	7	7	7	7	7
496	1	0	0	1	1	1	1	0	0	0	0	0	0
497	1	0	0	1	1	0	0	0	0	1	1	0	0
498	10	7	7	7	7	7	7	7	7	7	7	7	7
499	3	1	1	1	1	1	1	1	0	1	1	0	0
500	4	1	1	1	1	1	0	0	1	0	1	0	0
501	8	7	7	7	7	7	7	7	7	7	7	7	7
502	4	0	0	1	1	0	0	0	0	1	1	0	0
503	7	7	7	7	7	7	7	7	7	7	7	7	7
504	3	0	0	1	1	1	0	0	0	1	1	0	1
505	6	1	1	1	1	0	1	1	1	1	1	0	1
506	13	7	7	7	7	7	7	7	7	7	7	7	7
507	8	7	7	7	7	7	7	7	7	7	7	7	7
508	6	1	0	1	0	1	0	0	0	1	1	0	0
509	5	7	7	7	7	7	7	7	7	7	7	7	7
510	7	7	7	7	7	7	7	7	7	7	7	7	7
511	6	0	1	1	1	0	1	0	1	1	1	0	1
512	2	7	7	7	7	7	7	7	7	7	7	7	7
513	9	7	7	7	7	7	7	7	7	7	7	7	7
514	7	7	7	7	7	7	7	7	7	7	7	7	7
515	2	7	7	7	7	7	7	7	7	7	7	7	7
516	3	0	0	1	1	1	0	0	0	0	1	0	0
517	7	7	7	7	7	7	7	7	7	7	7	7	7
518	5	7	7	7	7	7	7	7	7	7	7	7	7
519	10	7	7	7	7	7	7	7	7	7	7	7	7
520	5	7	7	7	7	7	7	7	7	7	7	7	7
521	8	7	7	7	7	7	7	7	7	7	7	7	7
522	1	0	0	1	0	1	0	0	0	1	0	0	1
523	7	7	7	7	7	7	7	7	7	7	7	7	7
524	4	0	0	1	0	1	0	0	0	1	1	0	1
525	1	1	0	1	1	0	0	1	0	1	1	0	1
526	6	0	0	1	1	0	0	0	0	1	1	0	1
527	4	0	1	1	1	1	0	1	0	1	1	0	0
528	4	1	0	1	1	1	0	0	0	1	1	0	1
529	1	1	1	1	1	1	1	1	0	1	1	1	1
530	8	7	7	7	7	7	7	7	7	7	7	7	7
531	10	7	7	7	7	7	7	7	7	7	7	7	7
532	13	7	7	7	7	7	7	7	7	7	7	7	7
533	9	7	7	7	7	7	7	7	7	7	7	7	7
534	11	7	7	7	7	7	7	7	7	7	7	7	7
535	12	7	7	7	7	7	7	7	7	7	7	7	7
536	3	0	0	1	1	1	0	0	0	1	0	0	0
537	5	7	7	7	7	7	7	7	7	7	7	7	7
538	12	7	7	7	7	7	7	7	7	7	7	7	7
539	8	7	7	7	7	7	7	7	7	7	7	7	7
540	3	0	1	1	1	1	0	1	0	1	1	0	1
541	2	7	7	7	7	7	7	7	7	7	7	7	7
542	6	0	0	1	0	1	0	0	0	1	1	0	0
543	11	7	7	7	7	7	7	7	7	7	7	7	7
544	2	7	7	7	7	7	7	7	7	7	7	7	7
545	6	0	0	0	1	1	0	1	0	1	1	0	0
546	13	7	7	7	7	7	7	7	7	7	7	7	7
547	9	7	7	7	7	7	7	7	7	7	7	7	7
548	9	7	7	7	7	7	7	7	7	7	7	7	7
549	12	7	7	7	7	7	7	7	7	7	7	7	7
550	8	7	7	7	7	7	7	7	7	7	7	7	7
551	13	7	7	7	7	7	7	7	7	7	7	7	7
552	7	7	7	7	7	7	7	7	7	7	7	7	7
553	11	7	7	7	7	7	7	7	7	7	7	7	7
554	4	1	1	1	0	1	1	1	1	1	1	0	1
555	7	7	7	7	7	7	7	7	7	7	7	7	7
556	11	7	7	7	7	7	7	7	7	7	7	7	7
557	8	7	7	7	7	7	7	7	7	7	7	7	7
558	1	1	1	1	1	1	1	1	1	1	1	0	1
559	6	1	1	1	1	1	1	1	0	1	1	0	0
560	1	1	1	1	1	1	0	0	0	1	1	0	0
561	1	1	1	1	0	1	1	1	0	1	1	0	1
562	10	7	7	7	7	7	7	7	7	7	7	7	7
563	2	7	7	7	7	7	7	7	7	7	7	7	7
564	5	7	7	7	7	7	7	7	7	7	7	7	7
565	3	1	1	1	1	1	1	1	0	1	1	0	1
566	2	7	7	7	7	7	7	7	7	7	7	7	7
567	12	7	7	7	7	7	7	7	7	7	7	7	7
568	4	1	1	1	1	1	1	1	1	1	1	0	1
569	2	7	7	7	7	7	7	7	7	7	7	7	7
570	3	1	1	1	1	0	0	1	0	1	1	0	1
571	13	7	7	7	7	7	7	7	7	7	7	7	7
572	7	7	7	7	7	7	7	7	7	7	7	7	7
573	5	7	7	7	7	7	7	7	7	7	7	7	7
574	8	7	7	7	7	7	7	7	7	7	7	7	7
575	3	1	1	1	1	1	1	1	1	1	1	0	1
576	9	7	7	7	7	7	7	7	7	7	7	7	7
577	6	0	1	1	0	1	1	1	1	1	1	0	1
578	4	1	1	1	1	1	1	1	1	1	1	0	1
579	9	7	7	7	7	7	7	7	7	7	7	7	7
580	10	7	7	7	7	7	7	7	7	7	7	7	7
581	6	1	1	1	1	1	1	1	1	1	1	0	1
582	5	7	7	7	7	7	7	7	7	7	7	7	7
583	3	1	1	1	1	1	1	1	1	1	1	0	1
584	11	7	7	7	7	7	7	7	7	7	7	7	7
585	4	1	1	1	1	1	1	1	1	1	1	0	1
586	2	7	7	7	7	7	7	7	7	7	7	7	7
587	10	7	7	7	7	7	7	7	7	7	7	7	7
588	12	7	7	7	7	7	7	7	7	7	7	7	7
589	8	7	7	7	7	7	7	7	7	7	7	7	7
590	3	0	1	1	1	1	1	1	1	1	1	0	1
591	9	7	7	7	7	7	7	7	7	7	7	7	7
592	13	7	7	7	7	7	7	7	7	7	7	7	7
593	11	7	7	7	7	7	7	7	7	7	7	7	7
594	1	1	1	1	0	1	1	1	1	1	1	0	1
595	1	1	1	0	1	1	1	1	1	1	1	0	1
596	9	7	7	7	7	7	7	7	7	7	7	7	7
597	2	7	7	7	7	7	7	7	7	7	7	7	7
598	2	7	7	7	7	7	7	7	7	7	7	7	7
599	7	7	7	7	7	7	7	7	7	7	7	7	7
600	13	7	7	7	7	7	7	7	7	7	7	7	7
601	7	7	7	7	7	7	7	7	7	7	7	7	7
602	6	1	1	1	1	1	1	1	1	1	1	1	1
603	4	1	1	1	1	1	1	1	1	1	1	0	1
604	6	1	1	1	1	1	1	1	1	1	1	0	1
605	5	7	7	7	7	7	7	7	7	7	7	7	7
606	8	7	7	7	7	7	7	7	7	7	7	7	7
607	8	7	7	7	7	7	7	7	7	7	7	7	7
608	12	7	7	7	7	7	7	7	7	7	7	7	7
609	10	7	7	7	7	7	7	7	7	7	7	7	7
610	6	0	0	1	1	1	1	1	1	1	1	1	1
611	1	1	1	1	1	1	1	1	0	1	1	0	1
612	5	7	7	7	7	7	7	7	7	7	7	7	7
613	5	7	7	7	7	7	7	7	7	7	7	7	7
614	7	7	7	7	7	7	7	7	7	7	7	7	7
615	9	7	7	7	7	7	7	7	7	7	7	7	7
616	4	1	1	1	1	1	1	1	1	1	1	1	1
617	11	7	7	7	7	7	7	7	7	7	7	7	7
618	3	1	1	1	1	1	1	1	0	1	1	1	0
619	5	7	7	7	7	7	7	7	7	7	7	7	7
620	12	7	7	7	7	7	7	7	7	7	7	7	7
621	6	0	0	1	1	1	0	1	0	1	1	0	1
622	8	7	7	7	7	7	7	7	7	7	7	7	7
623	10	7	7	7	7	7	7	7	7	7	7	7	7
624	8	7	7	7	7	7	7	7	7	7	7	7	7
625	9	7	7	7	7	7	7	7	7	7	7	7	7
626	9	7	7	7	7	7	7	7	7	7	7	7	7
627	6	0	0	1	0	1	0	1	0	1	1	0	0
628	3	1	0	1	1	1	1	1	1	1	1	0	0
629	12	7	7	7	7	7	7	7	7	7	7	7	7
630	1	1	1	1	1	1	0	0	0	1	0	0	1
631	4	1	1	1	1	1	1	1	0	1	1	0	1
632	13	7	7	7	7	7	7	7	7	7	7	7	7
633	11	7	7	7	7	7	7	7	7	7	7	7	7
634	5	7	7	7	7	7	7	7	7	7	7	7	7
635	6	1	1	1	1	1	1	1	0	1	1	0	1
636	13	7	7	7	7	7	7	7	7	7	7	7	7
637	5	7	7	7	7	7	7	7	7	7	7	7	7
638	4	1	1	1	1	1	1	1	1	1	1	0	1
639	4	0	0	1	1	1	1	1	0	1	1	0	0
640	7	7	7	7	7	7	7	7	7	7	7	7	7
641	9	7	7	7	7	7	7	7	7	7	7	7	7
642	3	0	0	1	1	0	0	1	0	0	0	0	1
643	2	7	7	7	7	7	7	7	7	7	7	7	7
644	10	7	7	7	7	7	7	7	7	7	7	7	7
645	2	7	7	7	7	7	7	7	7	7	7	7	7
646	1	0	0	1	1	1	0	1	0	0	1	0	0
647	7	7	7	7	7	7	7	7	7	7	7	7	7
648	1	0	0	0	1	0	0	1	0	1	1	0	1
649	2	7	7	7	7	7	7	7	7	7	7	7	7
650	7	7	7	7	7	7	7	7	7	7	7	7	7
651	9	7	7	7	7	7	7	7	7	7	7	7	7
652	3	1	1	1	1	1	1	1	1	1	1	0	0
653	6	0	1	1	1	1	1	1	1	1	1	0	1
654	3	1	1	1	1	1	1	1	1	1	1	0	1
655	4	1	1	1	1	1	1	1	0	1	1	0	1
656	9	7	7	7	7	7	7	7	7	7	7	7	7
657	5	7	7	7	7	7	7	7	7	7	7	7	7
658	5	7	7	7	7	7	7	7	7	7	7	7	7
659	2	7	7	7	7	7	7	7	7	7	7	7	7
660	1	0	0	1	1	1	1	1	0	1	1	0	1
661	11	7	7	7	7	7	7	7	7	7	7	7	7
662	4	1	1	0	1	1	1	1	1	1	1	0	1
663	6	1	1	1	1	1	1	1	0	1	1	0	1
664	6	1	1	1	1	1	1	1	1	1	1	0	0
665	1	1	1	1	1	1	1	1	1	1	1	0	1
666	8	7	7	7	7	7	7	7	7	7	7	7	7
667	4	0	1	1	1	0	1	1	0	1	1	0	0
668	5	7	7	7	7	7	7	7	7	7	7	7	7
669	8	7	7	7	7	7	7	7	7	7	7	7	7
670	13	7	7	7	7	7	7	7	7	7	7	7	7
671	7	7	7	7	7	7	7	7	7	7	7	7	7
672	9	7	7	7	7	7	7	7	7	7	7	7	7
673	10	7	7	7	7	7	7	7	7	7	7	7	7
674	12	7	7	7	7	7	7	7	7	7	7	7	7
675	2	7	7	7	7	7	7	7	7	7	7	7	7
676	8	7	7	7	7	7	7	7	7	7	7	7	7
677	1	0	1	1	1	1	0	1	1	1	1	0	1
678	13	7	7	7	7	7	7	7	7	7	7	7	7
679	12	7	7	7	7	7	7	7	7	7	7	7	7
680	7	7	7	7	7	7	7	7	7	7	7	7	7
681	3	1	1	1	1	1	1	1	1	1	1	0	1
682	7	7	7	7	7	7	7	7	7	7	7	7	7
683	10	7	7	7	7	7	7	7	7	7	7	7	7
684	2	7	7	7	7	7	7	7	7	7	7	7	7
685	6	1	1	1	1	1	1	1	0	1	1	0	0
686	12	7	7	7	7	7	7	7	7	7	7	7	7
687	13	7	7	7	7	7	7	7	7	7	7	7	7
688	5	7	7	7	7	7	7	7	7	7	7	7	7
689	2	7	7	7	7	7	7	7	7	7	7	7	7
690	4	1	1	0	1	1	0	0	0	1	1	0	1
691	13	7	7	7	7	7	7	7	7	7	7	7	7
692	8	7	7	7	7	7	7	7	7	7	7	7	7
693	6	0	1	1	1	1	0	0	0	0	0	0	0
694	11	7	7	7	7	7	7	7	7	7	7	7	7
695	2	7	7	7	7	7	7	7	7	7	7	7	7
696	4	1	1	1	1	1	1	1	1	1	1	0	1
697	11	7	7	7	7	7	7	7	7	7	7	7	7
698	8	7	7	7	7	7	7	7	7	7	7	7	7
699	5	7	7	7	7	7	7	7	7	7	7	7	7
700	7	7	7	7	7	7	7	7	7	7	7	7	7
701	3	1	1	1	1	1	1	1	1	1	1	0	1
702	5	7	7	7	7	7	7	7	7	7	7	7	7
703	6	0	1	1	1	1	1	1	1	1	1	0	1
704	1	1	1	1	1	1	1	1	1	1	1	0	1
705	9	7	7	7	7	7	7	7	7	7	7	7	7
706	1	1	1	1	1	1	1	1	0	1	1	0	1
707	10	7	7	7	7	7	7	7	7	7	7	7	7
708	9	7	7	7	7	7	7	7	7	7	7	7	7
709	7	7	7	7	7	7	7	7	7	7	7	7	7
710	1	1	1	1	1	1	1	1	1	1	1	1	1
711	10	7	7	7	7	7	7	7	7	7	7	7	7
712	7	7	7	7	7	7	7	7	7	7	7	7	7
713	8	7	7	7	7	7	7	7	7	7	7	7	7
714	4	1	1	0	1	1	1	1	0	1	1	0	1
715	9	7	7	7	7	7	7	7	7	7	7	7	7
716	12	7	7	7	7	7	7	7	7	7	7	7	7
717	7	7	7	7	7	7	7	7	7	7	7	7	7
718	6	1	1	1	1	1	1	1	0	0	1	0	1
719	11	7	7	7	7	7	7	7	7	7	7	7	7
720	11	7	7	7	7	7	7	7	7	7	7	7	7
721	1	1	1	1	1	1	1	1	1	1	1	0	1
722	10	7	7	7	7	7	7	7	7	7	7	7	7
723	10	7	7	7	7	7	7	7	7	7	7	7	7
724	4	1	1	1	1	1	1	0	0	0	1	0	1
725	1	1	1	1	1	1	1	1	1	1	1	0	0
726	12	7	7	7	7	7	7	7	7	7	7	7	7
727	3	0	0	1	1	1	0	0	0	0	1	0	0
728	7	7	7	7	7	7	7	7	7	7	7	7	7
729	2	7	7	7	7	7	7	7	7	7	7	7	7
730	2	7	7	7	7	7	7	7	7	7	7	7	7
731	12	7	7	7	7	7	7	7	7	7	7	7	7
732	5	7	7	7	7	7	7	7	7	7	7	7	7
733	1	1	1	1	1	1	1	1	0	1	1	0	0
734	13	7	7	7	7	7	7	7	7	7	7	7	7
735	6	0	1	1	1	0	1	0	1	1	1	0	1
736	2	7	7	7	7	7	7	7	7	7	7	7	7
737	8	7	7	7	7	7	7	7	7	7	7	7	7
738	7	7	7	7	7	7	7	7	7	7	7	7	7
739	5	7	7	7	7	7	7	7	7	7	7	7	7
740	5	7	7	7	7	7	7	7	7	7	7	7	7
741	9	7	7	7	7	7	7	7	7	7	7	7	7
742	8	7	7	7	7	7	7	7	7	7	7	7	7
743	8	7	7	7	7	7	7	7	7	7	7	7	7
744	6	0	0	1	0	1	0	1	0	0	0	0	1
745	9	7	7	7	7	7	7	7	7	7	7	7	7
746	4	0	0	0	1	1	0	1	0	0	1	0	0
747	3	0	0	1	1	1	1	0	1	1	1	0	1
748	9	7	7	7	7	7	7	7	7	7	7	7	7
749	4	0	1	1	1	1	1	1	1	0	1	0	1
750	3	1	1	1	1	1	0	1	1	1	1	0	0
751	11	7	7	7	7	7	7	7	7	7	7	7	7
752	9	7	7	7	7	7	7	7	7	7	7	7	7
753	9	7	7	7	7	7	7	7	7	7	7	7	7
754	11	7	7	7	7	7	7	7	7	7	7	7	7
755	12	7	7	7	7	7	7	7	7	7	7	7	7
756	6	1	1	1	1	1	1	1	0	1	1	0	1
757	10	7	7	7	7	7	7	7	7	7	7	7	7
758	13	7	7	7	7	7	7	7	7	7	7	7	7
759	3	1	1	1	1	1	1	1	0	1	1	0	0
760	13	7	7	7	7	7	7	7	7	7	7	7	7
761	1	1	1	1	1	1	1	1	0	1	1	0	0
762	2	7	7	7	7	7	7	7	7	7	7	7	7
763	3	1	1	1	1	1	1	1	1	1	1	0	1
764	8	7	7	7	7	7	7	7	7	7	7	7	7
765	4	1	1	1	1	1	1	1	1	1	1	0	1
766	5	7	7	7	7	7	7	7	7	7	7	7	7
767	1	0	0	1	1	1	0	1	0	0	0	0	0
768	2	7	7	7	7	7	7	7	7	7	7	7	7
769	4	1	1	1	1	1	1	0	0	1	1	0	1
770	7	7	7	7	7	7	7	7	7	7	7	7	7
771	4	0	1	1	1	1	1	0	0	0	1	0	1
772	8	7	7	7	7	7	7	7	7	7	7	7	7
773	7	7	7	7	7	7	7	7	7	7	7	7	7
774	1	1	1	1	1	1	1	1	0	1	1	0	1
775	8	7	7	7	7	7	7	7	7	7	7	7	7
776	6	1	1	0	1	1	1	1	0	1	1	0	1
777	10	7	7	7	7	7	7	7	7	7	7	7	7
778	5	7	7	7	7	7	7	7	7	7	7	7	7
779	6	0	0	1	1	1	1	1	0	1	1	0	0
780	12	7	7	7	7	7	7	7	7	7	7	7	7
781	2	7	7	7	7	7	7	7	7	7	7	7	7
782	3	1	0	1	1	1	1	1	0	1	0	0	1
783	9	7	7	7	7	7	7	7	7	7	7	7	7
784	5	7	7	7	7	7	7	7	7	7	7	7	7
785	7	7	7	7	7	7	7	7	7	7	7	7	7
786	8	7	7	7	7	7	7	7	7	7	7	7	7
787	4	1	1	1	1	1	1	1	0	1	1	0	0
788	6	1	1	1	1	1	1	1	0	1	1	1	1
789	5	7	7	7	7	7	7	7	7	7	7	7	7
790	2	7	7	7	7	7	7	7	7	7	7	7	7
791	8	7	7	7	7	7	7	7	7	7	7	7	7
792	7	7	7	7	7	7	7	7	7	7	7	7	7
793	12	7	7	7	7	7	7	7	7	7	7	7	7
794	7	7	7	7	7	7	7	7	7	7	7	7	7
795	5	7	7	7	7	7	7	7	7	7	7	7	7
796	2	7	7	7	7	7	7	7	7	7	7	7	7
797	11	7	7	7	7	7	7	7	7	7	7	7	7
798	10	7	7	7	7	7	7	7	7	7	7	7	7
799	8	7	7	7	7	7	7	7	7	7	7	7	7
800	3	0	0	1	1	1	1	0	0	1	1	0	1
801	6	1	1	1	0	1	1	1	1	1	1	0	1
802	9	7	7	7	7	7	7	7	7	7	7	7	7
803	1	0	1	0	1	1	1	1	0	1	1	0	1
804	10	7	7	7	7	7	7	7	7	7	7	7	7
805	4	1	1	1	1	1	1	1	1	1	1	1	1
806	1	0	1	1	1	0	0	0	0	1	1	0	0
807	12	7	7	7	7	7	7	7	7	7	7	7	7
808	6	1	0	1	1	1	0	0	0	1	1	0	1
809	7	7	7	7	7	7	7	7	7	7	7	7	7
810	9	7	7	7	7	7	7	7	7	7	7	7	7
811	2	7	7	7	7	7	7	7	7	7	7	7	7
812	9	7	7	7	7	7	7	7	7	7	7	7	7
813	4	0	0	0	1	1	0	0	0	1	0	0	0
814	13	7	7	7	7	7	7	7	7	7	7	7	7
815	11	7	7	7	7	7	7	7	7	7	7	7	7
816	3	1	1	1	1	1	0	1	1	1	1	0	1
817	13	7	7	7	7	7	7	7	7	7	7	7	7
818	1	1	1	1	1	1	1	1	1	1	1	0	1
819	3	1	1	1	1	1	1	1	1	1	1	0	1
820	5	7	7	7	7	7	7	7	7	7	7	7	7
821	6	1	0	1	1	1	1	1	1	1	1	1	1
822	2	7	7	7	7	7	7	7	7	7	7	7	7
823	5	7	7	7	7	7	7	7	7	7	7	7	7
824	3	1	1	1	1	1	1	1	1	1	1	0	1
825	3	0	0	1	1	0	0	0	0	0	0	0	0
826	4	1	0	1	1	1	1	1	1	1	1	0	1
827	11	7	7	7	7	7	7	7	7	7	7	7	7
828	8	7	7	7	7	7	7	7	7	7	7	7	7
829	10	7	7	7	7	7	7	7	7	7	7	7	7
830	5	7	7	7	7	7	7	7	7	7	7	7	7
831	13	7	7	7	7	7	7	7	7	7	7	7	7
832	6	1	1	1	1	1	1	0	0	1	1	0	1
833	7	7	7	7	7	7	7	7	7	7	7	7	7
834	12	7	7	7	7	7	7	7	7	7	7	7	7
835	5	7	7	7	7	7	7	7	7	7	7	7	7
836	1	1	1	1	1	1	1	1	0	1	1	0	1
837	8	7	7	7	7	7	7	7	7	7	7	7	7
838	13	7	7	7	7	7	7	7	7	7	7	7	7
839	10	7	7	7	7	7	7	7	7	7	7	7	7
840	12	7	7	7	7	7	7	7	7	7	7	7	7
841	8	7	7	7	7	7	7	7	7	7	7	7	7
842	2	7	7	7	7	7	7	7	7	7	7	7	7
843	7	7	7	7	7	7	7	7	7	7	7	7	7
844	6	1	1	1	1	1	1	1	0	1	1	1	1
845	9	7	7	7	7	7	7	7	7	7	7	7	7
846	1	1	1	1	1	1	1	1	0	1	1	0	0
847	9	7	7	7	7	7	7	7	7	7	7	7	7
848	4	0	1	1	1	1	1	1	0	1	1	0	0
849	7	7	7	7	7	7	7	7	7	7	7	7	7
850	1	0	0	1	0	1	0	1	0	0	1	0	0
851	2	7	7	7	7	7	7	7	7	7	7	7	7
852	4	1	0	1	1	1	1	1	1	1	1	0	0
853	11	7	7	7	7	7	7	7	7	7	7	7	7
854	3	1	1	1	1	1	1	1	0	1	1	0	1
855	9	7	7	7	7	7	7	7	7	7	7	7	7
856	9	7	7	7	7	7	7	7	7	7	7	7	7
857	3	1	1	1	1	1	1	1	0	1	1	0	1
858	2	7	7	7	7	7	7	7	7	7	7	7	7
859	8	7	7	7	7	7	7	7	7	7	7	7	7
860	1	1	1	0	1	0	1	1	0	1	1	0	1
861	6	1	0	1	0	1	0	0	0	1	1	0	1
862	8	7	7	7	7	7	7	7	7	7	7	7	7
863	9	7	7	7	7	7	7	7	7	7	7	7	7
864	12	7	7	7	7	7	7	7	7	7	7	7	7
865	3	0	0	1	0	1	0	1	1	1	1	0	1
866	11	7	7	7	7	7	7	7	7	7	7	7	7
867	7	7	7	7	7	7	7	7	7	7	7	7	7
868	4	1	1	1	1	0	1	1	0	1	1	0	0
869	12	7	7	7	7	7	7	7	7	7	7	7	7
870	4	0	0	1	1	1	0	1	0	1	0	0	1
871	13	7	7	7	7	7	7	7	7	7	7	7	7
872	1	1	1	1	1	1	0	1	0	1	1	1	1
873	5	7	7	7	7	7	7	7	7	7	7	7	7
874	1	1	1	0	1	1	1	1	0	1	1	0	0
875	5	7	7	7	7	7	7	7	7	7	7	7	7
876	2	7	7	7	7	7	7	7	7	7	7	7	7
877	3	1	1	1	1	1	0	1	0	1	1	0	1
878	10	7	7	7	7	7	7	7	7	7	7	7	7
879	6	1	1	1	1	1	1	1	1	1	1	1	1
880	6	0	1	1	0	1	0	0	0	0	0	0	1
881	5	7	7	7	7	7	7	7	7	7	7	7	7
882	7	7	7	7	7	7	7	7	7	7	7	7	7
883	4	1	0	1	1	0	0	0	1	1	0	0	1
884	7	7	7	7	7	7	7	7	7	7	7	7	7
885	13	7	7	7	7	7	7	7	7	7	7	7	7
886	9	7	7	7	7	7	7	7	7	7	7	7	7
887	3	1	1	1	1	1	1	1	0	1	1	0	1
888	2	7	7	7	7	7	7	7	7	7	7	7	7
889	5	7	7	7	7	7	7	7	7	7	7	7	7
890	10	7	7	7	7	7	7	7	7	7	7	7	7
891	13	7	7	7	7	7	7	7	7	7	7	7	7
892	9	7	7	7	7	7	7	7	7	7	7	7	7
893	4	1	1	1	1	1	1	1	0	1	1	0	0
894	7	7	7	7	7	7	7	7	7	7	7	7	7
895	6	0	0	1	1	0	0	0	0	0	0	0	0
896	11	7	7	7	7	7	7	7	7	7	7	7	7
897	8	7	7	7	7	7	7	7	7	7	7	7	7
898	4	1	0	0	1	1	1	1	1	1	1	0	0
899	4	0	1	1	1	1	1	1	1	1	1	0	1
900	12	7	7	7	7	7	7	7	7	7	7	7	7
901	5	7	7	7	7	7	7	7	7	7	7	7	7
902	1	1	0	1	1	1	1	1	0	1	1	0	0
903	1	1	1	1	1	1	1	1	0	1	1	0	1
904	3	0	0	1	1	1	1	1	0	1	1	0	0
905	6	1	1	1	1	1	1	1	0	1	1	1	1
906	2	7	7	7	7	7	7	7	7	7	7	7	7
907	1	0	1	1	1	1	0	1	0	1	1	0	1
908	9	7	7	7	7	7	7	7	7	7	7	7	7
909	7	7	7	7	7	7	7	7	7	7	7	7	7
910	3	1	0	1	1	1	1	1	0	1	1	0	1
911	11	7	7	7	7	7	7	7	7	7	7	7	7
912	6	0	1	1	0	1	1	1	0	1	1	0	1
913	10	7	7	7	7	7	7	7	7	7	7	7	7
914	7	7	7	7	7	7	7	7	7	7	7	7	7
915	5	7	7	7	7	7	7	7	7	7	7	7	7
916	13	7	7	7	7	7	7	7	7	7	7	7	7
917	8	7	7	7	7	7	7	7	7	7	7	7	7
918	2	7	7	7	7	7	7	7	7	7	7	7	7
919	12	7	7	7	7	7	7	7	7	7	7	7	7
920	5	7	7	7	7	7	7	7	7	7	7	7	7
921	8	7	7	7	7	7	7	7	7	7	7	7	7
922	8	7	7	7	7	7	7	7	7	7	7	7	7
923	3	1	1	1	1	1	1	1	1	1	1	0	0
924	2	7	7	7	7	7	7	7	7	7	7	7	7
925	3	0	1	1	1	1	0	0	0	1	1	0	1
926	4	1	1	0	1	1	1	1	1	1	1	0	1
927	6	1	0	1	1	1	1	1	0	1	1	1	1
928	9	7	7	7	7	7	7	7	7	7	7	7	7
929	10	7	7	7	7	7	7	7	7	7	7	7	7
930	1	0	0	0	1	1	0	0	0	0	0	0	0
931	7	7	7	7	7	7	7	7	7	7	7	7	7
932	9	7	7	7	7	7	7	7	7	7	7	7	7
933	7	7	7	7	7	7	7	7	7	7	7	7	7
934	6	1	0	1	1	1	1	1	0	1	1	0	0
935	11	7	7	7	7	7	7	7	7	7	7	7	7
936	10	7	7	7	7	7	7	7	7	7	7	7	7
937	2	7	7	7	7	7	7	7	7	7	7	7	7
938	13	7	7	7	7	7	7	7	7	7	7	7	7
939	1	0	0	1	0	1	1	0	0	0	1	1	0
940	9	7	7	7	7	7	7	7	7	7	7	7	7
941	11	7	7	7	7	7	7	7	7	7	7	7	7
942	6	0	1	1	0	1	0	0	0	0	0	0	0
943	1	0	0	1	1	0	0	1	0	0	0	0	1
944	8	7	7	7	7	7	7	7	7	7	7	7	7
945	2	7	7	7	7	7	7	7	7	7	7	7	7
946	5	7	7	7	7	7	7	7	7	7	7	7	7
947	7	7	7	7	7	7	7	7	7	7	7	7	7
948	4	1	1	1	1	1	0	1	1	1	1	0	1
949	4	1	0	1	1	1	0	0	0	0	1	0	0
950	5	7	7	7	7	7	7	7	7	7	7	7	7
951	6	0	1	1	1	1	1	0	1	0	1	0	0
952	9	7	7	7	7	7	7	7	7	7	7	7	7
953	8	7	7	7	7	7	7	7	7	7	7	7	7
954	13	7	7	7	7	7	7	7	7	7	7	7	7
955	7	7	7	7	7	7	7	7	7	7	7	7	7
956	4	0	0	1	1	0	0	0	0	1	0	0	0
957	1	1	1	1	1	1	1	1	1	1	1	0	1
958	8	7	7	7	7	7	7	7	7	7	7	7	7
959	7	7	7	7	7	7	7	7	7	7	7	7	7
960	3	0	0	1	1	1	0	0	0	1	1	0	0
961	1	1	1	0	1	1	1	1	0	1	1	1	1
962	6	1	1	1	1	1	1	1	1	1	1	0	0
963	4	1	1	1	1	1	1	1	1	1	1	0	0
964	6	0	1	0	1	1	0	1	0	0	1	0	1
965	2	7	7	7	7	7	7	7	7	7	7	7	7
966	12	7	7	7	7	7	7	7	7	7	7	7	7
967	11	7	7	7	7	7	7	7	7	7	7	7	7
968	5	7	7	7	7	7	7	7	7	7	7	7	7
969	11	7	7	7	7	7	7	7	7	7	7	7	7
970	8	7	7	7	7	7	7	7	7	7	7	7	7
971	3	1	1	1	1	1	0	0	0	1	1	0	1
972	13	7	7	7	7	7	7	7	7	7	7	7	7
973	5	7	7	7	7	7	7	7	7	7	7	7	7
974	9	7	7	7	7	7	7	7	7	7	7	7	7
975	2	7	7	7	7	7	7	7	7	7	7	7	7
976	2	7	7	7	7	7	7	7	7	7	7	7	7
977	1	0	0	1	1	1	0	1	0	1	1	0	0
978	9	7	7	7	7	7	7	7	7	7	7	7	7
979	7	7	7	7	7	7	7	7	7	7	7	7	7
980	5	7	7	7	7	7	7	7	7	7	7	7	7
981	3	1	1	1	1	1	1	1	0	1	1	0	1
982	10	7	7	7	7	7	7	7	7	7	7	7	7
983	10	7	7	7	7	7	7	7	7	7	7	7	7
984	4	1	1	1	1	1	0	1	1	1	1	0	1
985	12	7	7	7	7	7	7	7	7	7	7	7	7
986	3	0	1	0	1	1	1	1	1	1	1	0	1
987	11	7	7	7	7	7	7	7	7	7	7	7	7
988	6	1	1	1	1	0	0	0	0	0	1	0	0
989	2	7	7	7	7	7	7	7	7	7	7	7	7
990	8	7	7	7	7	7	7	7	7	7	7	7	7
991	10	7	7	7	7	7	7	7	7	7	7	7	7
992	5	7	7	7	7	7	7	7	7	7	7	7	7
993	6	0	0	0	1	1	0	0	0	0	1	0	1
994	1	0	0	1	1	1	0	0	0	0	0	0	0
995	4	1	1	1	1	1	1	1	1	1	1	0	0
996	9	7	7	7	7	7	7	7	7	7	7	7	7
997	3	1	1	1	1	1	1	1	0	0	1	0	1
998	8	7	7	7	7	7	7	7	7	7	7	7	7
999	13	7	7	7	7	7	7	7	7	7	7	7	7
1000	13	7	7	7	7	7	7	7	7	7	7	7	7
1001	1	0	1	1	1	1	0	0	0	0	0	0	0
1002	11	7	7	7	7	7	7	7	7	7	7	7	7
1003	1	1	1	0	1	1	1	1	1	1	1	1	0
1004	7	7	7	7	7	7	7	7	7	7	7	7	7
1005	6	1	0	1	1	1	0	1	0	1	1	0	0
1006	9	7	7	7	7	7	7	7	7	7	7	7	7
1007	3	1	0	1	0	0	0	1	0	0	0	0	0
1008	7	7	7	7	7	7	7	7	7	7	7	7	7
1009	9	7	7	7	7	7	7	7	7	7	7	7	7
1010	2	7	7	7	7	7	7	7	7	7	7	7	7
1011	2	7	7	7	7	7	7	7	7	7	7	7	7
1012	7	7	7	7	7	7	7	7	7	7	7	7	7
1013	12	7	7	7	7	7	7	7	7	7	7	7	7
1014	5	7	7	7	7	7	7	7	7	7	7	7	7
1015	8	7	7	7	7	7	7	7	7	7	7	7	7
1016	12	7	7	7	7	7	7	7	7	7	7	7	7
1017	4	0	0	1	1	1	0	1	0	0	1	0	0
1018	3	1	1	0	0	0	1	1	1	1	1	0	1
1019	11	7	7	7	7	7	7	7	7	7	7	7	7
1020	11	7	7	7	7	7	7	7	7	7	7	7	7
1021	1	1	1	1	1	1	1	1	0	1	1	0	1
1022	13	7	7	7	7	7	7	7	7	7	7	7	7
1023	7	7	7	7	7	7	7	7	7	7	7	7	7
1024	9	7	7	7	7	7	7	7	7	7	7	7	7
1025	9	7	7	7	7	7	7	7	7	7	7	7	7
1026	8	7	7	7	7	7	7	7	7	7	7	7	7
1027	2	7	7	7	7	7	7	7	7	7	7	7	7
1028	9	7	7	7	7	7	7	7	7	7	7	7	7
1029	4	1	1	1	1	1	1	1	1	1	1	0	0
1030	8	7	7	7	7	7	7	7	7	7	7	7	7
1031	1	1	1	1	1	1	1	0	0	1	1	1	0
1032	5	7	7	7	7	7	7	7	7	7	7	7	7
1033	3	1	1	1	1	1	1	1	1	1	1	0	1
1034	2	7	7	7	7	7	7	7	7	7	7	7	7
1035	10	7	7	7	7	7	7	7	7	7	7	7	7
1036	5	7	7	7	7	7	7	7	7	7	7	7	7
1037	10	7	7	7	7	7	7	7	7	7	7	7	7
1038	6	1	1	1	1	1	1	1	0	1	1	0	1
1039	4	1	1	1	1	1	1	1	1	1	1	0	1
1040	5	7	7	7	7	7	7	7	7	7	7	7	7
1041	6	0	0	1	0	1	1	1	1	1	1	0	1
1042	7	7	7	7	7	7	7	7	7	7	7	7	7
1043	3	1	1	1	1	1	1	1	1	1	1	0	1
1044	6	0	1	1	0	1	1	1	1	1	1	0	1
1045	2	7	7	7	7	7	7	7	7	7	7	7	7
1046	13	7	7	7	7	7	7	7	7	7	7	7	7
1047	12	7	7	7	7	7	7	7	7	7	7	7	7
1048	12	7	7	7	7	7	7	7	7	7	7	7	7
1049	4	0	0	1	1	1	0	1	0	1	1	0	1
1050	7	7	7	7	7	7	7	7	7	7	7	7	7
1051	8	7	7	7	7	7	7	7	7	7	7	7	7
1052	8	7	7	7	7	7	7	7	7	7	7	7	7
1053	3	1	1	1	1	1	1	1	0	1	1	0	1
1054	8	7	7	7	7	7	7	7	7	7	7	7	7
1055	7	7	7	7	7	7	7	7	7	7	7	7	7
1056	5	7	7	7	7	7	7	7	7	7	7	7	7
1057	3	0	1	0	1	1	1	1	1	1	1	0	1
1058	12	7	7	7	7	7	7	7	7	7	7	7	7
1059	9	7	7	7	7	7	7	7	7	7	7	7	7
1060	7	7	7	7	7	7	7	7	7	7	7	7	7
1061	10	7	7	7	7	7	7	7	7	7	7	7	7
1062	13	7	7	7	7	7	7	7	7	7	7	7	7
1063	6	0	0	1	1	1	0	0	0	1	1	0	0
1064	6	1	1	1	1	1	0	0	1	1	1	0	1
1065	13	7	7	7	7	7	7	7	7	7	7	7	7
1066	5	7	7	7	7	7	7	7	7	7	7	7	7
1067	2	7	7	7	7	7	7	7	7	7	7	7	7
1068	5	7	7	7	7	7	7	7	7	7	7	7	7
1069	12	7	7	7	7	7	7	7	7	7	7	7	7
1070	1	1	1	1	1	1	1	1	0	1	1	0	1
1071	1	1	1	1	1	1	1	1	1	1	1	0	1
1072	9	7	7	7	7	7	7	7	7	7	7	7	7
1073	10	7	7	7	7	7	7	7	7	7	7	7	7
1074	11	7	7	7	7	7	7	7	7	7	7	7	7
1075	4	1	1	1	1	1	1	1	1	1	1	0	1
1076	9	7	7	7	7	7	7	7	7	7	7	7	7
1077	4	0	1	1	1	1	1	0	0	0	1	0	0
1078	4	1	0	0	1	1	1	1	1	0	1	0	0
1079	7	7	7	7	7	7	7	7	7	7	7	7	7
1080	2	7	7	7	7	7	7	7	7	7	7	7	7
1081	2	7	7	7	7	7	7	7	7	7	7	7	7
1082	1	0	0	0	1	0	0	0	0	0	0	0	0
1083	6	0	0	1	1	0	0	0	0	8	0	0	0
1084	7	7	7	7	7	7	7	7	7	7	7	7	7
1085	12	7	7	7	7	7	7	7	7	7	7	7	7
1086	13	7	7	7	7	7	7	7	7	7	7	7	7
1087	9	7	7	7	7	7	7	7	7	7	7	7	7
1088	3	1	1	0	1	1	1	1	1	1	1	0	1
1089	3	1	1	1	1	1	1	1	1	1	1	0	1
1090	6	0	1	1	1	1	1	1	1	1	1	0	1
1091	3	1	1	1	1	1	1	1	1	1	1	0	0
1092	2	7	7	7	7	7	7	7	7	7	7	7	7
1093	6	1	1	1	1	1	1	1	1	1	1	0	1
1094	4	1	1	1	1	1	0	1	1	1	1	0	1
1095	4	1	0	1	1	1	1	0	0	1	1	0	0
1096	11	7	7	7	7	7	7	7	7	7	7	7	7
1097	1	1	1	0	1	1	0	1	1	1	1	0	1
1098	12	7	7	7	7	7	7	7	7	7	7	7	7
1099	13	7	7	7	7	7	7	7	7	7	7	7	7
1100	5	7	7	7	7	7	7	7	7	7	7	7	7
1101	8	7	7	7	7	7	7	7	7	7	7	7	7
1102	6	1	1	1	1	1	1	1	0	1	1	0	1
1103	1	1	1	1	1	1	1	1	0	1	1	0	1
1104	8	7	7	7	7	7	7	7	7	7	7	7	7
1105	7	7	7	7	7	7	7	7	7	7	7	7	7
1106	4	1	1	1	1	0	1	1	0	1	1	0	0
1107	1	1	0	1	0	1	1	1	1	1	1	0	1
1108	5	7	7	7	7	7	7	7	7	7	7	7	7
1109	7	7	7	7	7	7	7	7	7	7	7	7	7
1110	9	7	7	7	7	7	7	7	7	7	7	7	7
1111	10	7	7	7	7	7	7	7	7	7	7	7	7
1112	8	7	7	7	7	7	7	7	7	7	7	7	7
1113	9	7	7	7	7	7	7	7	7	7	7	7	7
1114	5	7	7	7	7	7	7	7	7	7	7	7	7
1115	2	7	7	7	7	7	7	7	7	7	7	7	7
1116	2	7	7	7	7	7	7	7	7	7	7	7	7
1117	10	7	7	7	7	7	7	7	7	7	7	7	7
1118	11	7	7	7	7	7	7	7	7	7	7	7	7
1119	1	1	0	1	1	1	1	1	0	1	1	0	0
1120	3	1	0	1	1	1	1	1	0	1	1	0	1
1121	13	7	7	7	7	7	7	7	7	7	7	7	7
1122	6	0	1	1	1	1	1	1	0	1	1	0	0
1123	4	0	0	1	0	1	0	1	0	0	1	0	1
1124	9	7	7	7	7	7	7	7	7	7	7	7	7
1125	8	7	7	7	7	7	7	7	7	7	7	7	7
1126	2	7	7	7	7	7	7	7	7	7	7	7	7
1127	9	7	7	7	7	7	7	7	7	7	7	7	7
1128	7	7	7	7	7	7	7	7	7	7	7	7	7
1129	7	7	7	7	7	7	7	7	7	7	7	7	7
1130	2	7	7	7	7	7	7	7	7	7	7	7	7
1131	8	7	7	7	7	7	7	7	7	7	7	7	7
1132	12	7	7	7	7	7	7	7	7	7	7	7	7
1133	12	7	7	7	7	7	7	7	7	7	7	7	7
1134	11	7	7	7	7	7	7	7	7	7	7	7	7
1135	10	7	7	7	7	7	7	7	7	7	7	7	7
1136	9	7	7	7	7	7	7	7	7	7	7	7	7
1137	4	1	1	1	1	1	1	1	1	1	1	1	1
1138	3	1	0	1	1	0	1	1	1	1	1	0	1
1139	6	1	1	1	0	1	1	1	0	1	1	0	1
1140	6	0	1	1	1	1	1	1	0	1	1	0	1
1141	1	1	0	1	1	1	1	1	1	1	1	0	0
1142	4	1	1	1	1	1	0	1	0	1	1	0	0
1143	2	7	7	7	7	7	7	7	7	7	7	7	7
1144	3	1	1	1	1	0	1	0	0	1	1	0	0
1145	1	0	0	1	1	1	0	1	0	1	1	0	1
1146	5	7	7	7	7	7	7	7	7	7	7	7	7
1147	8	7	7	7	7	7	7	7	7	7	7	7	7
1148	5	7	7	7	7	7	7	7	7	7	7	7	7
1149	10	7	7	7	7	7	7	7	7	7	7	7	7
1150	11	7	7	7	7	7	7	7	7	7	7	7	7
1151	5	7	7	7	7	7	7	7	7	7	7	7	7
1152	7	7	7	7	7	7	7	7	7	7	7	7	7
1153	13	7	7	7	7	7	7	7	7	7	7	7	7
1154	12	7	7	7	7	7	7	7	7	7	7	7	7
1155	7	7	7	7	7	7	7	7	7	7	7	7	7
1156	12	7	7	7	7	7	7	7	7	7	7	7	7
1157	4	1	0	1	1	0	0	0	0	1	1	0	1
1158	3	1	1	1	1	0	1	1	0	1	1	0	1
1159	2	7	7	7	7	7	7	7	7	7	7	7	7
1160	7	7	7	7	7	7	7	7	7	7	7	7	7
1161	6	1	1	1	1	1	1	1	1	1	1	0	0
1162	10	7	7	7	7	7	7	7	7	7	7	7	7
1163	5	7	7	7	7	7	7	7	7	7	7	7	7
1164	11	7	7	7	7	7	7	7	7	7	7	7	7
1165	10	7	7	7	7	7	7	7	7	7	7	7	7
1166	6	0	0	1	1	1	0	1	0	1	1	0	1
1167	9	7	7	7	7	7	7	7	7	7	7	7	7
1168	5	7	7	7	7	7	7	7	7	7	7	7	7
1169	13	7	7	7	7	7	7	7	7	7	7	7	7
1170	5	7	7	7	7	7	7	7	7	7	7	7	7
1171	6	1	1	1	1	1	1	1	1	1	1	0	1
1172	1	0	1	1	1	1	1	1	1	1	1	0	1
1173	1	1	1	0	1	1	0	1	1	1	1	0	1
1174	4	1	1	1	1	1	1	1	0	1	1	0	0
1175	13	7	7	7	7	7	7	7	7	7	7	7	7
1176	9	7	7	7	7	7	7	7	7	7	7	7	7
1177	1	0	0	1	0	1	0	1	1	1	1	0	0
1178	11	7	7	7	7	7	7	7	7	7	7	7	7
1179	4	1	1	1	1	1	1	1	1	1	1	1	0
1180	7	7	7	7	7	7	7	7	7	7	7	7	7
1181	2	7	7	7	7	7	7	7	7	7	7	7	7
1182	8	7	7	7	7	7	7	7	7	7	7	7	7
1183	6	0	1	1	0	0	1	1	0	1	0	0	0
1184	4	0	0	1	1	1	0	1	0	0	1	0	1
1185	4	0	1	1	1	1	1	1	1	1	1	0	1
1186	11	7	7	7	7	7	7	7	7	7	7	7	7
1187	8	7	7	7	7	7	7	7	7	7	7	7	7
1188	7	7	7	7	7	7	7	7	7	7	7	7	7
1189	12	7	7	7	7	7	7	7	7	7	7	7	7
1190	13	7	7	7	7	7	7	7	7	7	7	7	7
1191	1	1	1	1	1	0	1	1	1	1	1	0	1
1192	2	7	7	7	7	7	7	7	7	7	7	7	7
1193	9	7	7	7	7	7	7	7	7	7	7	7	7
1194	3	1	0	0	1	1	1	1	0	1	1	0	0
1195	3	0	0	1	1	0	0	0	0	0	1	0	1
1196	5	7	7	7	7	7	7	7	7	7	7	7	7
1197	10	7	7	7	7	7	7	7	7	7	7	7	7
1198	6	1	0	1	1	1	0	1	0	0	1	0	1
1199	13	7	7	7	7	7	7	7	7	7	7	7	7
1200	8	7	7	7	7	7	7	7	7	7	7	7	7
1201	5	7	7	7	7	7	7	7	7	7	7	7	7
1202	2	7	7	7	7	7	7	7	7	7	7	7	7
1203	4	0	1	1	1	1	1	1	0	1	1	0	1
1204	7	7	7	7	7	7	7	7	7	7	7	7	7
1205	3	0	1	1	1	1	0	1	0	1	1	0	1
1206	9	7	7	7	7	7	7	7	7	7	7	7	7
1207	11	7	7	7	7	7	7	7	7	7	7	7	7
1208	1	1	1	1	1	1	1	1	1	1	1	1	1
1209	10	7	7	7	7	7	7	7	7	7	7	7	7
1210	1	1	1	1	1	1	0	1	0	0	1	0	0
1211	6	1	1	1	1	0	1	1	0	1	1	0	0
1212	12	7	7	7	7	7	7	7	7	7	7	7	7
1213	7	7	7	7	7	7	7	7	7	7	7	7	7
1214	5	7	7	7	7	7	7	7	7	7	7	7	7
1215	2	7	7	7	7	7	7	7	7	7	7	7	7
1216	9	7	7	7	7	7	7	7	7	7	7	7	7
1217	9	7	7	7	7	7	7	7	7	7	7	7	7
1218	1	0	0	1	1	1	0	0	0	1	0	0	0
1219	3	0	0	1	1	1	0	0	0	0	1	0	0
1220	7	7	7	7	7	7	7	7	7	7	7	7	7
1221	4	1	0	1	1	1	1	0	1	1	1	0	1
1222	11	7	7	7	7	7	7	7	7	7	7	7	7
1223	3	1	0	1	1	1	0	0	0	1	1	0	0
1224	10	7	7	7	7	7	7	7	7	7	7	7	7
1225	10	7	7	7	7	7	7	7	7	7	7	7	7
1226	13	7	7	7	7	7	7	7	7	7	7	7	7
1227	4	1	1	1	1	1	1	0	0	1	1	0	1
1228	2	7	7	7	7	7	7	7	7	7	7	7	7
1229	8	7	7	7	7	7	7	7	7	7	7	7	7
1230	13	7	7	7	7	7	7	7	7	7	7	7	7
1231	3	1	1	1	1	1	1	1	0	1	1	0	1
1232	8	7	7	7	7	7	7	7	7	7	7	7	7
1233	9	7	7	7	7	7	7	7	7	7	7	7	7
1234	6	1	1	1	1	1	0	1	1	1	1	0	1
1235	4	1	1	1	1	0	1	0	1	1	1	0	1
1236	1	1	1	1	1	1	1	1	1	1	1	0	1
1237	7	7	7	7	7	7	7	7	7	7	7	7	7
1238	7	7	7	7	7	7	7	7	7	7	7	7	7
1239	11	7	7	7	7	7	7	7	7	7	7	7	7
1240	6	1	0	1	1	1	1	1	0	0	1	0	1
1241	12	7	7	7	7	7	7	7	7	7	7	7	7
1242	8	7	7	7	7	7	7	7	7	7	7	7	7
1243	6	1	0	1	1	1	0	1	0	1	1	0	0
1244	12	7	7	7	7	7	7	7	7	7	7	7	7
1245	5	7	7	7	7	7	7	7	7	7	7	7	7
1246	5	7	7	7	7	7	7	7	7	7	7	7	7
1247	5	7	7	7	7	7	7	7	7	7	7	7	7
1248	1	0	0	1	1	1	0	0	0	1	0	0	1
1249	7	7	7	7	7	7	7	7	7	7	7	7	7
1250	11	7	7	7	7	7	7	7	7	7	7	7	7
1251	3	1	1	1	0	1	1	1	1	1	1	0	1
1252	10	7	7	7	7	7	7	7	7	7	7	7	7
1253	2	7	7	7	7	7	7	7	7	7	7	7	7
1254	11	7	7	7	7	7	7	7	7	7	7	7	7
1255	2	7	7	7	7	7	7	7	7	7	7	7	7
1256	7	7	7	7	7	7	7	7	7	7	7	7	7
1257	9	7	7	7	7	7	7	7	7	7	7	7	7
1258	5	7	7	7	7	7	7	7	7	7	7	7	7
1259	6	1	1	1	1	1	1	1	1	1	1	0	1
1260	4	1	0	1	1	1	1	1	0	1	1	0	1
1261	1	1	1	1	1	1	1	1	0	1	1	0	1
1262	5	7	7	7	7	7	7	7	7	7	7	7	7
1263	9	7	7	7	7	7	7	7	7	7	7	7	7
1264	6	1	1	1	1	1	1	1	0	1	1	0	0
1265	10	7	7	7	7	7	7	7	7	7	7	7	7
1266	6	1	1	1	1	1	1	1	1	1	1	1	1
1267	7	7	7	7	7	7	7	7	7	7	7	7	7
1268	1	1	1	1	0	1	1	1	1	1	1	1	1
1269	1	0	1	1	1	1	1	1	1	1	1	0	1
1270	5	7	7	7	7	7	7	7	7	7	7	7	7
1271	12	7	7	7	7	7	7	7	7	7	7	7	7
1272	2	7	7	7	7	7	7	7	7	7	7	7	7
1273	8	7	7	7	7	7	7	7	7	7	7	7	7
1274	13	7	7	7	7	7	7	7	7	7	7	7	7
1275	3	1	1	1	1	1	1	0	1	1	1	0	1
1276	9	7	7	7	7	7	7	7	7	7	7	7	7
1277	12	7	7	7	7	7	7	7	7	7	7	7	7
1278	8	7	7	7	7	7	7	7	7	7	7	7	7
1279	3	0	1	1	1	1	1	1	1	1	1	0	1
1280	4	1	1	1	1	1	1	1	1	1	1	0	1
1281	13	7	7	7	7	7	7	7	7	7	7	7	7
1282	4	1	1	1	1	1	1	1	1	1	1	0	1
1283	12	7	7	7	7	7	7	7	7	7	7	7	7
1284	9	7	7	7	7	7	7	7	7	7	7	7	7
1285	12	7	7	7	7	7	7	7	7	7	7	7	7
1286	5	7	7	7	7	7	7	7	7	7	7	7	7
1287	9	7	7	7	7	7	7	7	7	7	7	7	7
1288	6	0	0	1	1	1	0	0	0	0	1	0	0
1289	7	7	7	7	7	7	7	7	7	7	7	7	7
1290	8	7	7	7	7	7	7	7	7	7	7	7	7
1291	1	1	1	1	1	1	0	1	1	1	1	0	0
1292	9	7	7	7	7	7	7	7	7	7	7	7	7
1293	3	0	1	0	1	1	0	1	0	1	1	0	0
1294	6	0	0	1	1	1	0	0	0	0	1	0	0
1295	11	7	7	7	7	7	7	7	7	7	7	7	7
1296	7	7	7	7	7	7	7	7	7	7	7	7	7
1297	5	7	7	7	7	7	7	7	7	7	7	7	7
1298	2	7	7	7	7	7	7	7	7	7	7	7	7
1299	2	7	7	7	7	7	7	7	7	7	7	7	7
1300	7	7	7	7	7	7	7	7	7	7	7	7	7
1301	11	7	7	7	7	7	7	7	7	7	7	7	7
1302	2	7	7	7	7	7	7	7	7	7	7	7	7
1303	1	1	1	1	1	1	1	1	0	0	1	0	1
1304	6	0	1	1	1	1	1	1	0	1	1	0	0
1305	13	7	7	7	7	7	7	7	7	7	7	7	7
1306	8	7	7	7	7	7	7	7	7	7	7	7	7
1307	8	7	7	7	7	7	7	7	7	7	7	7	7
1308	4	1	1	1	0	1	1	1	1	1	1	0	0
1309	13	7	7	7	7	7	7	7	7	7	7	7	7
1310	3	1	1	1	1	1	1	1	1	1	1	1	0
1311	10	7	7	7	7	7	7	7	7	7	7	7	7
1312	3	0	1	1	1	0	1	1	1	1	1	0	0
1313	1	1	1	1	1	1	1	1	0	1	1	0	1
1314	4	1	1	1	1	1	1	1	1	1	1	0	1
1315	4	0	0	1	0	1	0	1	0	1	1	0	0
1316	10	7	7	7	7	7	7	7	7	7	7	7	7
1317	5	7	7	7	7	7	7	7	7	7	7	7	7
1318	2	7	7	7	7	7	7	7	7	7	7	7	7
1319	6	1	1	1	1	1	1	1	0	1	1	1	1
1320	3	1	1	1	1	1	1	1	1	1	1	1	0
1321	3	1	1	1	1	1	1	1	1	1	1	0	0
1322	1	1	0	1	1	1	1	1	1	1	1	0	0
1323	2	7	7	7	7	7	7	7	7	7	7	7	7
1324	4	0	1	1	1	1	1	1	1	0	1	0	1
1325	9	7	7	7	7	7	7	7	7	7	7	7	7
1326	9	7	7	7	7	7	7	7	7	7	7	7	7
1327	12	7	7	7	7	7	7	7	7	7	7	7	7
1328	9	7	7	7	7	7	7	7	7	7	7	7	7
1329	11	7	7	7	7	7	7	7	7	7	7	7	7
1330	1	1	1	1	1	1	1	1	1	1	1	1	1
1331	11	7	7	7	7	7	7	7	7	7	7	7	7
1332	8	7	7	7	7	7	7	7	7	7	7	7	7
1333	7	7	7	7	7	7	7	7	7	7	7	7	7
1334	1	1	1	1	1	1	1	1	1	1	1	0	1
1335	4	1	0	1	1	1	1	1	0	0	1	1	1
1336	5	7	7	7	7	7	7	7	7	7	7	7	7
1337	13	7	7	7	7	7	7	7	7	7	7	7	7
1338	8	7	7	7	7	7	7	7	7	7	7	7	7
1339	7	7	7	7	7	7	7	7	7	7	7	7	7
1340	8	7	7	7	7	7	7	7	7	7	7	7	7
1341	13	7	7	7	7	7	7	7	7	7	7	7	7
1342	6	0	0	1	1	1	1	1	1	1	1	0	1
1343	7	7	7	7	7	7	7	7	7	7	7	7	7
1344	10	7	7	7	7	7	7	7	7	7	7	7	7
1345	2	7	7	7	7	7	7	7	7	7	7	7	7
1346	5	7	7	7	7	7	7	7	7	7	7	7	7
1347	4	1	1	1	1	1	1	1	1	1	1	1	1
1348	10	7	7	7	7	7	7	7	7	7	7	7	7
1349	5	7	7	7	7	7	7	7	7	7	7	7	7
1350	12	7	7	7	7	7	7	7	7	7	7	7	7
1351	6	1	1	1	1	1	1	1	0	1	1	1	1
1352	5	7	7	7	7	7	7	7	7	7	7	7	7
1353	12	7	7	7	7	7	7	7	7	7	7	7	7
1354	9	7	7	7	7	7	7	7	7	7	7	7	7
1355	10	7	7	7	7	7	7	7	7	7	7	7	7
1356	7	7	7	7	7	7	7	7	7	7	7	7	7
1357	7	7	7	7	7	7	7	7	7	7	7	7	7
1358	3	1	1	1	1	1	1	1	1	1	1	0	1
1359	6	1	1	1	0	1	1	1	1	0	1	0	0
1360	5	7	7	7	7	7	7	7	7	7	7	7	7
1361	11	7	7	7	7	7	7	7	7	7	7	7	7
1362	8	7	7	7	7	7	7	7	7	7	7	7	7
1363	4	1	1	1	1	1	1	1	1	1	1	0	1
1364	7	7	7	7	7	7	7	7	7	7	7	7	7
1365	9	7	7	7	7	7	7	7	7	7	7	7	7
1366	13	7	7	7	7	7	7	7	7	7	7	7	7
1367	2	7	7	7	7	7	7	7	7	7	7	7	7
1368	8	7	7	7	7	7	7	7	7	7	7	7	7
1369	1	1	1	1	1	0	1	1	0	1	1	0	1
1370	6	0	1	1	1	1	1	1	0	1	1	0	0
1371	13	7	7	7	7	7	7	7	7	7	7	7	7
1372	9	7	7	7	7	7	7	7	7	7	7	7	7
1373	5	7	7	7	7	7	7	7	7	7	7	7	7
1374	11	7	7	7	7	7	7	7	7	7	7	7	7
1375	1	1	1	1	1	1	1	1	1	1	1	0	1
1376	1	1	1	1	1	1	1	0	1	1	1	0	1
1377	12	7	7	7	7	7	7	7	7	7	7	7	7
1378	2	7	7	7	7	7	7	7	7	7	7	7	7
1379	3	0	1	0	1	1	1	1	1	1	1	0	0
1380	4	1	0	1	1	1	1	1	0	0	1	0	1
1381	3	1	1	1	1	1	0	1	0	0	1	0	1
1382	4	1	1	1	1	1	1	1	1	1	1	0	1
1383	8	7	7	7	7	7	7	7	7	7	7	7	7
1384	2	7	7	7	7	7	7	7	7	7	7	7	7
1385	10	7	7	7	7	7	7	7	7	7	7	7	7
1386	10	7	7	7	7	7	7	7	7	7	7	7	7
1387	5	7	7	7	7	7	7	7	7	7	7	7	7
1388	1	1	1	1	1	1	1	1	1	1	1	0	1
1389	13	7	7	7	7	7	7	7	7	7	7	7	7
1390	6	1	0	1	1	1	1	1	1	1	1	0	1
1391	12	7	7	7	7	7	7	7	7	7	7	7	7
1392	3	0	0	1	0	1	1	1	1	1	1	1	1
1393	10	7	7	7	7	7	7	7	7	7	7	7	7
1394	13	7	7	7	7	7	7	7	7	7	7	7	7
1395	8	7	7	7	7	7	7	7	7	7	7	7	7
1396	12	7	7	7	7	7	7	7	7	7	7	7	7
1397	3	0	0	1	0	1	0	1	0	0	1	0	0
1398	7	7	7	7	7	7	7	7	7	7	7	7	7
1399	2	7	7	7	7	7	7	7	7	7	7	7	7
1400	6	1	1	1	1	1	1	1	1	1	1	0	1
1401	7	7	7	7	7	7	7	7	7	7	7	7	7
1402	1	1	1	0	1	1	0	1	0	1	0	0	0
1403	5	7	7	7	7	7	7	7	7	7	7	7	7
1404	5	7	7	7	7	7	7	7	7	7	7	7	7
1405	6	1	1	1	1	1	1	1	0	1	1	0	1
1406	4	1	1	1	1	1	1	1	1	1	1	0	0
1407	4	0	1	1	1	1	1	1	1	1	1	0	1
1408	11	7	7	7	7	7	7	7	7	7	7	7	7
1409	8	7	7	7	7	7	7	7	7	7	7	7	7
1410	4	1	1	1	1	1	1	1	0	1	1	0	1
1411	7	7	7	7	7	7	7	7	7	7	7	7	7
1412	1	1	1	1	1	1	1	1	1	1	1	0	0
1413	2	7	7	7	7	7	7	7	7	7	7	7	7
1414	2	7	7	7	7	7	7	7	7	7	7	7	7
1415	3	1	0	1	1	1	1	1	1	0	0	0	1
1416	9	7	7	7	7	7	7	7	7	7	7	7	7
1417	9	7	7	7	7	7	7	7	7	7	7	7	7
1418	9	7	7	7	7	7	7	7	7	7	7	7	7
1419	8	7	7	7	7	7	7	7	7	7	7	7	7
1420	4	1	1	1	1	1	1	1	0	1	1	0	1
1421	9	7	7	7	7	7	7	7	7	7	7	7	7
1422	5	7	7	7	7	7	7	7	7	7	7	7	7
1423	1	0	0	1	1	0	1	0	0	1	0	0	1
1424	11	7	7	7	7	7	7	7	7	7	7	7	7
1425	2	7	7	7	7	7	7	7	7	7	7	7	7
1426	7	7	7	7	7	7	7	7	7	7	7	7	7
1427	8	7	7	7	7	7	7	7	7	7	7	7	7
1428	13	7	7	7	7	7	7	7	7	7	7	7	7
1429	10	7	7	7	7	7	7	7	7	7	7	7	7
1430	9	7	7	7	7	7	7	7	7	7	7	7	7
1431	3	1	0	1	1	1	1	1	0	1	1	0	1
1432	4	0	1	1	1	1	0	1	0	1	1	0	0
1433	11	7	7	7	7	7	7	7	7	7	7	7	7
1434	12	7	7	7	7	7	7	7	7	7	7	7	7
1435	3	1	0	1	1	1	0	1	0	0	0	0	0
1436	10	7	7	7	7	7	7	7	7	7	7	7	7
1437	13	7	7	7	7	7	7	7	7	7	7	7	7
1438	6	1	1	1	1	1	0	1	0	1	1	0	1
1439	7	7	7	7	7	7	7	7	7	7	7	7	7
1440	5	7	7	7	7	7	7	7	7	7	7	7	7
1441	12	7	7	7	7	7	7	7	7	7	7	7	7
1442	4	1	1	1	1	1	0	1	1	0	1	0	1
1443	2	7	7	7	7	7	7	7	7	7	7	7	7
1444	6	0	1	1	1	1	1	1	0	1	1	1	0
1445	5	7	7	7	7	7	7	7	7	7	7	7	7
1446	1	1	1	1	1	1	0	1	0	0	1	0	1
1447	1	0	0	1	1	1	0	0	0	1	1	0	0
1448	9	7	7	7	7	7	7	7	7	7	7	7	7
1449	6	0	0	1	1	1	0	1	0	0	1	0	0
1450	7	7	7	7	7	7	7	7	7	7	7	7	7
1451	3	1	0	1	1	1	1	1	0	1	1	0	1
1452	8	7	7	7	7	7	7	7	7	7	7	7	7
1453	2	7	7	7	7	7	7	7	7	7	7	7	7
1454	8	7	7	7	7	7	7	7	7	7	7	7	7
1455	4	1	1	1	1	1	1	1	0	1	1	0	1
1456	3	0	0	0	1	1	1	1	0	0	1	0	0
1457	3	0	1	0	1	1	1	1	1	1	1	0	1
1458	10	7	7	7	7	7	7	7	7	7	7	7	7
1459	13	7	7	7	7	7	7	7	7	7	7	7	7
1460	5	7	7	7	7	7	7	7	7	7	7	7	7
1461	8	7	7	7	7	7	7	7	7	7	7	7	7
1462	5	7	7	7	7	7	7	7	7	7	7	7	7
1463	7	7	7	7	7	7	7	7	7	7	7	7	7
1464	8	7	7	7	7	7	7	7	7	7	7	7	7
1465	3	1	1	1	1	1	1	1	1	1	1	0	0
1466	1	1	1	1	1	1	1	1	1	1	1	0	1
1467	7	7	7	7	7	7	7	7	7	7	7	7	7
1468	4	1	1	1	1	1	1	1	1	1	1	1	0
1469	9	7	7	7	7	7	7	7	7	7	7	7	7
1470	5	7	7	7	7	7	7	7	7	7	7	7	7
1471	6	1	1	1	1	1	1	1	1	1	1	1	1
1472	6	1	1	1	1	1	1	1	1	1	1	0	1
1473	11	7	7	7	7	7	7	7	7	7	7	7	7
1474	12	7	7	7	7	7	7	7	7	7	7	7	7
1475	1	1	1	1	1	1	1	1	1	1	1	0	1
1476	9	7	7	7	7	7	7	7	7	7	7	7	7
1477	2	7	7	7	7	7	7	7	7	7	7	7	7
1478	9	7	7	7	7	7	7	7	7	7	7	7	7
1479	11	7	7	7	7	7	7	7	7	7	7	7	7
1480	6	1	0	1	1	1	0	0	0	0	1	0	0
1481	1	1	0	1	1	0	1	1	1	1	1	0	1
1482	2	7	7	7	7	7	7	7	7	7	7	7	7
1483	13	7	7	7	7	7	7	7	7	7	7	7	7
1484	7	7	7	7	7	7	7	7	7	7	7	7	7
1485	4	1	1	1	1	1	0	1	1	1	1	0	1
1486	12	7	7	7	7	7	7	7	7	7	7	7	7
1487	10	7	7	7	7	7	7	7	7	7	7	7	7
1488	9	7	7	7	7	7	7	7	7	7	7	7	7
1489	3	0	1	1	1	1	1	1	1	1	1	0	1
1490	4	1	0	1	1	1	0	1	0	1	1	0	0
1491	3	1	1	1	1	1	1	0	0	1	1	0	1
1492	13	7	7	7	7	7	7	7	7	7	7	7	7
1493	2	7	7	7	7	7	7	7	7	7	7	7	7
1494	8	7	7	7	7	7	7	7	7	7	7	7	7
1495	7	7	7	7	7	7	7	7	7	7	7	7	7
1496	5	7	7	7	7	7	7	7	7	7	7	7	7
1497	6	0	1	1	1	1	1	1	0	1	1	0	1
1498	6	1	1	1	1	1	1	1	0	1	1	0	1
1499	9	7	7	7	7	7	7	7	7	7	7	7	7
1500	1	1	1	1	0	1	0	0	0	1	1	0	1
1501	3	0	0	1	1	1	1	0	0	0	1	0	0
1502	7	7	7	7	7	7	7	7	7	7	7	7	7
1503	1	0	1	1	0	0	1	1	0	0	1	0	0
1504	10	7	7	7	7	7	7	7	7	7	7	7	7
1505	7	7	7	7	7	7	7	7	7	7	7	7	7
1506	4	0	0	1	0	0	0	0	0	0	0	0	0
1507	11	7	7	7	7	7	7	7	7	7	7	7	7
1508	11	7	7	7	7	7	7	7	7	7	7	7	7
1509	4	1	1	1	0	1	1	0	0	1	1	0	0
1510	13	7	7	7	7	7	7	7	7	7	7	7	7
1511	6	0	1	1	1	1	0	1	0	1	1	1	1
1512	8	7	7	7	7	7	7	7	7	7	7	7	7
1513	5	7	7	7	7	7	7	7	7	7	7	7	7
1514	8	7	7	7	7	7	7	7	7	7	7	7	7
1515	2	7	7	7	7	7	7	7	7	7	7	7	7
1516	9	7	7	7	7	7	7	7	7	7	7	7	7
1517	1	0	1	1	0	1	0	0	0	0	1	0	0
1518	12	7	7	7	7	7	7	7	7	7	7	7	7
1519	2	7	7	7	7	7	7	7	7	7	7	7	7
1520	5	7	7	7	7	7	7	7	7	7	7	7	7
1521	12	7	7	7	7	7	7	7	7	7	7	7	7
1522	10	7	7	7	7	7	7	7	7	7	7	7	7
1523	5	7	7	7	7	7	7	7	7	7	7	7	7
1524	3	1	1	1	1	1	1	1	0	1	1	0	0
1525	3	1	1	1	1	1	1	1	1	1	1	0	1
1526	11	7	7	7	7	7	7	7	7	7	7	7	7
1527	12	7	7	7	7	7	7	7	7	7	7	7	7
1528	8	7	7	7	7	7	7	7	7	7	7	7	7
1529	3	0	0	1	1	1	1	1	1	1	1	0	1
1530	10	7	7	7	7	7	7	7	7	7	7	7	7
1531	8	7	7	7	7	7	7	7	7	7	7	7	7
1532	11	7	7	7	7	7	7	7	7	7	7	7	7
1533	12	7	7	7	7	7	7	7	7	7	7	7	7
1534	5	7	7	7	7	7	7	7	7	7	7	7	7
1535	9	7	7	7	7	7	7	7	7	7	7	7	7
1536	1	1	1	1	1	1	1	1	1	1	1	0	1
1537	2	7	7	7	7	7	7	7	7	7	7	7	7
1538	7	7	7	7	7	7	7	7	7	7	7	7	7
1539	6	1	1	1	1	1	1	1	1	1	1	0	1
1540	4	1	1	1	1	1	1	1	0	1	1	0	0
1541	9	7	7	7	7	7	7	7	7	7	7	7	7
1542	7	7	7	7	7	7	7	7	7	7	7	7	7
1543	1	1	1	1	1	1	1	1	1	1	1	0	1
1544	1	1	1	1	1	1	1	1	1	1	1	0	1
1545	2	7	7	7	7	7	7	7	7	7	7	7	7
1546	8	7	7	7	7	7	7	7	7	7	7	7	7
1547	13	7	7	7	7	7	7	7	7	7	7	7	7
1548	13	7	7	7	7	7	7	7	7	7	7	7	7
1549	4	1	1	1	1	1	1	1	1	1	1	0	1
1550	5	7	7	7	7	7	7	7	7	7	7	7	7
1551	6	1	1	1	1	1	1	1	1	1	1	0	1
1552	10	7	7	7	7	7	7	7	7	7	7	7	7
1553	7	7	7	7	7	7	7	7	7	7	7	7	7
1554	9	7	7	7	7	7	7	7	7	7	7	7	7
1555	2	7	7	7	7	7	7	7	7	7	7	7	7
1556	4	1	1	0	1	1	1	1	1	1	1	0	0
1557	6	0	1	1	1	1	1	1	1	1	1	1	1
1558	1	0	1	1	1	1	0	0	0	0	0	0	0
1559	6	1	1	1	1	1	1	1	1	1	1	0	1
1560	4	1	1	1	1	1	1	1	0	1	1	0	1
1561	3	1	1	1	1	1	1	1	0	1	1	0	1
1562	8	7	7	7	7	7	7	7	7	7	7	7	7
1563	7	7	7	7	7	7	7	7	7	7	7	7	7
1564	9	7	7	7	7	7	7	7	7	7	7	7	7
1565	7	7	7	7	7	7	7	7	7	7	7	7	7
1566	6	0	1	0	1	1	1	0	0	1	1	0	0
1567	8	7	7	7	7	7	7	7	7	7	7	7	7
1568	5	7	7	7	7	7	7	7	7	7	7	7	7
1569	11	7	7	7	7	7	7	7	7	7	7	7	7
1570	12	7	7	7	7	7	7	7	7	7	7	7	7
1571	5	7	7	7	7	7	7	7	7	7	7	7	7
1572	11	7	7	7	7	7	7	7	7	7	7	7	7
1573	2	7	7	7	7	7	7	7	7	7	7	7	7
1574	10	7	7	7	7	7	7	7	7	7	7	7	7
1575	13	7	7	7	7	7	7	7	7	7	7	7	7
1576	9	7	7	7	7	7	7	7	7	7	7	7	7
1577	10	7	7	7	7	7	7	7	7	7	7	7	7
1578	2	7	7	7	7	7	7	7	7	7	7	7	7
1579	9	7	7	7	7	7	7	7	7	7	7	7	7
1580	5	7	7	7	7	7	7	7	7	7	7	7	7
1581	7	7	7	7	7	7	7	7	7	7	7	7	7
1582	7	7	7	7	7	7	7	7	7	7	7	7	7
1583	13	7	7	7	7	7	7	7	7	7	7	7	7
1584	12	7	7	7	7	7	7	7	7	7	7	7	7
1585	10	7	7	7	7	7	7	7	7	7	7	7	7
1586	4	1	0	1	1	1	0	1	0	1	1	0	0
1587	8	7	7	7	7	7	7	7	7	7	7	7	7
1588	3	8	8	8	8	8	8	8	8	8	8	8	8
1589	5	7	7	7	7	7	7	7	7	7	7	7	7
1590	7	7	7	7	7	7	7	7	7	7	7	7	7
1591	6	0	0	1	1	1	0	0	0	1	1	0	1
1592	9	7	7	7	7	7	7	7	7	7	7	7	7
1593	2	7	7	7	7	7	7	7	7	7	7	7	7
1594	5	7	7	7	7	7	7	7	7	7	7	7	7
1595	9	7	7	7	7	7	7	7	7	7	7	7	7
1596	3	1	0	1	1	1	1	0	0	1	1	0	1
1597	13	7	7	7	7	7	7	7	7	7	7	7	7
1598	2	7	7	7	7	7	7	7	7	7	7	7	7
1599	3	1	0	1	1	1	1	1	1	1	1	0	1
1600	10	7	7	7	7	7	7	7	7	7	7	7	7
1601	1	0	0	1	1	1	0	0	0	1	1	0	1
1602	6	1	0	1	1	1	0	0	0	1	1	0	1
1603	11	7	7	7	7	7	7	7	7	7	7	7	7
1604	6	0	0	1	1	1	0	0	0	1	1	0	1
1605	4	0	0	1	1	1	1	1	0	1	0	0	1
1606	1	0	0	0	0	0	0	0	0	0	0	0	0
1607	8	7	7	7	7	7	7	7	7	7	7	7	7
1608	12	7	7	7	7	7	7	7	7	7	7	7	7
1609	4	0	0	1	1	1	0	1	0	0	1	0	1
1610	11	7	7	7	7	7	7	7	7	7	7	7	7
1611	3	1	1	1	1	1	1	1	1	1	1	0	1
1612	6	1	0	1	0	1	0	1	0	1	1	0	1
1613	9	7	7	7	7	7	7	7	7	7	7	7	7
1614	6	0	1	1	1	1	1	1	0	1	1	0	1
1615	4	0	0	1	1	1	0	0	0	0	0	0	0
1616	9	7	7	7	7	7	7	7	7	7	7	7	7
1617	10	7	7	7	7	7	7	7	7	7	7	7	7
1618	1	1	1	1	1	1	1	0	0	1	1	0	1
1619	11	7	7	7	7	7	7	7	7	7	7	7	7
1620	6	1	1	1	1	1	1	1	1	1	1	0	1
1621	9	7	7	7	7	7	7	7	7	7	7	7	7
1622	4	1	1	0	1	1	1	1	1	1	1	1	1
1623	7	7	7	7	7	7	7	7	7	7	7	7	7
1624	2	7	7	7	7	7	7	7	7	7	7	7	7
1625	1	1	1	1	1	1	1	1	1	1	1	0	0
1626	12	7	7	7	7	7	7	7	7	7	7	7	7
1627	3	0	1	1	1	1	0	1	0	1	1	0	0
1628	4	1	1	1	1	1	1	1	1	1	1	0	1
1629	12	7	7	7	7	7	7	7	7	7	7	7	7
1630	8	7	7	7	7	7	7	7	7	7	7	7	7
1631	5	7	7	7	7	7	7	7	7	7	7	7	7
1632	7	7	7	7	7	7	7	7	7	7	7	7	7
1633	2	7	7	7	7	7	7	7	7	7	7	7	7
1634	5	7	7	7	7	7	7	7	7	7	7	7	7
1635	13	7	7	7	7	7	7	7	7	7	7	7	7
1636	1	1	1	1	1	1	1	1	0	1	1	0	1
1637	3	1	1	1	1	1	1	1	1	0	1	0	1
1638	13	7	7	7	7	7	7	7	7	7	7	7	7
1639	8	7	7	7	7	7	7	7	7	7	7	7	7
1640	8	7	7	7	7	7	7	7	7	7	7	7	7
1641	7	7	7	7	7	7	7	7	7	7	7	7	7
1642	2	7	7	7	7	7	7	7	7	7	7	7	7
1643	11	7	7	7	7	7	7	7	7	7	7	7	7
1644	5	7	7	7	7	7	7	7	7	7	7	7	7
1645	10	7	7	7	7	7	7	7	7	7	7	7	7
1646	5	7	7	7	7	7	7	7	7	7	7	7	7
1647	3	1	0	1	0	1	1	0	0	1	1	0	1
1648	11	7	7	7	7	7	7	7	7	7	7	7	7
1649	3	0	0	1	0	1	0	0	0	0	1	0	0
1650	7	7	7	7	7	7	7	7	7	7	7	7	7
1651	5	7	7	7	7	7	7	7	7	7	7	7	7
1652	13	7	7	7	7	7	7	7	7	7	7	7	7
1653	8	7	7	7	7	7	7	7	7	7	7	7	7
1654	5	7	7	7	7	7	7	7	7	7	7	7	7
1655	7	7	7	7	7	7	7	7	7	7	7	7	7
1656	4	0	1	1	1	1	1	1	0	1	0	0	1
1657	2	7	7	7	7	7	7	7	7	7	7	7	7
1658	6	1	1	1	1	1	1	1	1	1	1	1	1
1659	6	0	1	1	1	0	0	0	0	1	1	0	0
1660	6	0	0	1	1	1	0	0	0	0	1	0	0
1661	10	7	7	7	7	7	7	7	7	7	7	7	7
1662	9	7	7	7	7	7	7	7	7	7	7	7	7
1663	13	7	7	7	7	7	7	7	7	7	7	7	7
1664	2	7	7	7	7	7	7	7	7	7	7	7	7
1665	12	7	7	7	7	7	7	7	7	7	7	7	7
1666	9	7	7	7	7	7	7	7	7	7	7	7	7
1667	4	0	0	0	1	1	0	0	0	0	0	0	0
1668	4	0	0	1	1	1	0	1	1	0	1	0	0
1669	7	7	7	7	7	7	7	7	7	7	7	7	7
1670	9	7	7	7	7	7	7	7	7	7	7	7	7
1671	8	7	7	7	7	7	7	7	7	7	7	7	7
1672	1	1	0	1	1	1	1	0	0	1	1	1	0
1673	11	7	7	7	7	7	7	7	7	7	7	7	7
1674	12	7	7	7	7	7	7	7	7	7	7	7	7
1675	1	1	0	1	1	1	1	0	0	0	1	0	1
1676	8	7	7	7	7	7	7	7	7	7	7	7	7
1677	1	0	0	1	1	1	0	0	0	0	0	0	0
1678	10	7	7	7	7	7	7	7	7	7	7	7	7
1679	2	7	7	7	7	7	7	7	7	7	7	7	7
1680	3	1	1	1	1	1	1	1	1	1	1	0	0
1681	5	7	7	7	7	7	7	7	7	7	7	7	7
1682	7	7	7	7	7	7	7	7	7	7	7	7	7
1683	10	7	7	7	7	7	7	7	7	7	7	7	7
1684	7	7	7	7	7	7	7	7	7	7	7	7	7
1685	5	7	7	7	7	7	7	7	7	7	7	7	7
1686	2	7	7	7	7	7	7	7	7	7	7	7	7
1687	8	7	7	7	7	7	7	7	7	7	7	7	7
1688	1	0	0	1	0	1	1	1	0	0	0	0	0
1689	4	0	1	1	0	1	1	1	0	1	0	0	1
1690	2	7	7	7	7	7	7	7	7	7	7	7	7
1691	10	7	7	7	7	7	7	7	7	7	7	7	7
1692	13	7	7	7	7	7	7	7	7	7	7	7	7
1693	3	0	0	1	0	1	0	0	0	0	0	0	0
1694	6	0	0	1	1	1	0	0	0	0	1	0	0
1695	9	7	7	7	7	7	7	7	7	7	7	7	7
1696	7	7	7	7	7	7	7	7	7	7	7	7	7
1697	6	0	0	1	1	1	1	0	0	1	1	0	0
1698	6	0	1	1	1	0	0	1	0	1	1	0	0
1699	12	7	7	7	7	7	7	7	7	7	7	7	7
1700	11	7	7	7	7	7	7	7	7	7	7	7	7
1701	13	7	7	7	7	7	7	7	7	7	7	7	7
1702	11	7	7	7	7	7	7	7	7	7	7	7	7
1703	4	0	1	0	0	1	0	0	0	0	1	0	0
1704	9	7	7	7	7	7	7	7	7	7	7	7	7
1705	5	7	7	7	7	7	7	7	7	7	7	7	7
1706	2	7	7	7	7	7	7	7	7	7	7	7	7
1707	3	1	1	1	0	0	1	1	0	0	1	0	0
1708	9	7	7	7	7	7	7	7	7	7	7	7	7
1709	4	0	0	1	0	0	0	0	0	0	0	0	0
1710	8	7	7	7	7	7	7	7	7	7	7	7	7
1711	12	7	7	7	7	7	7	7	7	7	7	7	7
1712	8	7	7	7	7	7	7	7	7	7	7	7	7
1713	3	0	0	0	1	1	0	0	0	1	1	0	0
1714	1	1	1	1	1	1	0	1	0	1	1	0	0
1715	8	7	7	7	7	7	7	7	7	7	7	7	7
1716	5	7	7	7	7	7	7	7	7	7	7	7	7
1717	4	1	1	1	1	1	1	1	1	0	1	0	1
1718	13	7	7	7	7	7	7	7	7	7	7	7	7
1719	9	7	7	7	7	7	7	7	7	7	7	7	7
1720	7	7	7	7	7	7	7	7	7	7	7	7	7
1721	6	1	1	1	1	0	1	1	1	1	1	0	0
1722	8	7	7	7	7	7	7	7	7	7	7	7	7
1723	7	7	7	7	7	7	7	7	7	7	7	7	7
1724	5	7	7	7	7	7	7	7	7	7	7	7	7
1725	3	1	1	1	1	1	1	1	1	1	1	1	1
1726	1	1	0	1	1	1	1	1	0	1	1	0	1
1727	13	7	7	7	7	7	7	7	7	7	7	7	7
1728	1	1	1	1	1	1	1	1	0	1	1	0	1
1729	6	1	1	1	1	1	1	1	1	1	1	1	1
1730	4	1	1	1	1	0	1	1	1	1	1	0	1
1731	9	7	7	7	7	7	7	7	7	7	7	7	7
1732	3	1	1	1	1	1	1	1	0	1	1	1	1
1733	2	7	7	7	7	7	7	7	7	7	7	7	7
1734	2	7	7	7	7	7	7	7	7	7	7	7	7
1735	10	7	7	7	7	7	7	7	7	7	7	7	7
1736	11	7	7	7	7	7	7	7	7	7	7	7	7
1737	1	1	1	1	1	1	0	1	1	1	1	0	1
1738	6	1	1	1	1	1	1	1	1	1	1	0	0
1739	7	7	7	7	7	7	7	7	7	7	7	7	7
1740	8	7	7	7	7	7	7	7	7	7	7	7	7
1741	12	7	7	7	7	7	7	7	7	7	7	7	7
1742	5	7	7	7	7	7	7	7	7	7	7	7	7
1743	11	7	7	7	7	7	7	7	7	7	7	7	7
1744	3	1	1	1	1	1	1	1	1	1	1	1	1
1745	12	7	7	7	7	7	7	7	7	7	7	7	7
1746	2	7	7	7	7	7	7	7	7	7	7	7	7
1747	9	7	7	7	7	7	7	7	7	7	7	7	7
1748	10	7	7	7	7	7	7	7	7	7	7	7	7
1749	9	7	7	7	7	7	7	7	7	7	7	7	7
1750	10	7	7	7	7	7	7	7	7	7	7	7	7
1751	3	1	1	1	1	1	1	1	1	1	1	0	1
1752	11	7	7	7	7	7	7	7	7	7	7	7	7
1753	5	7	7	7	7	7	7	7	7	7	7	7	7
1754	2	7	7	7	7	7	7	7	7	7	7	7	7
1755	8	7	7	7	7	7	7	7	7	7	7	7	7
1756	6	0	1	1	1	0	1	1	0	1	1	0	1
1757	7	7	7	7	7	7	7	7	7	7	7	7	7
1758	3	1	1	1	1	1	1	1	1	1	1	0	1
1759	8	7	7	7	7	7	7	7	7	7	7	7	7
1760	7	7	7	7	7	7	7	7	7	7	7	7	7
1761	7	7	7	7	7	7	7	7	7	7	7	7	7
1762	4	1	1	1	1	1	1	1	1	1	1	0	1
1763	11	7	7	7	7	7	7	7	7	7	7	7	7
1764	13	7	7	7	7	7	7	7	7	7	7	7	7
1765	4	1	1	0	1	1	1	1	1	1	1	1	1
1766	3	1	1	1	1	1	1	1	1	1	1	0	1
1767	4	1	1	1	1	1	1	1	0	1	1	0	1
1768	9	7	7	7	7	7	7	7	7	7	7	7	7
1769	1	1	1	1	1	1	1	1	1	1	1	0	1
1770	12	7	7	7	7	7	7	7	7	7	7	7	7
1771	13	7	7	7	7	7	7	7	7	7	7	7	7
1772	5	7	7	7	7	7	7	7	7	7	7	7	7
1773	10	7	7	7	7	7	7	7	7	7	7	7	7
1774	9	7	7	7	7	7	7	7	7	7	7	7	7
1775	12	7	7	7	7	7	7	7	7	7	7	7	7
1776	8	7	7	7	7	7	7	7	7	7	7	7	7
1777	2	7	7	7	7	7	7	7	7	7	7	7	7
1778	2	7	7	7	7	7	7	7	7	7	7	7	7
1779	5	7	7	7	7	7	7	7	7	7	7	7	7
1780	6	1	1	1	1	1	1	1	1	1	1	0	1
1781	1	0	1	1	1	1	1	1	1	1	1	0	1
1782	6	1	1	1	1	1	1	1	1	1	1	0	0
1783	1	1	1	1	1	1	1	1	0	1	0	1	1
1784	7	7	7	7	7	7	7	7	7	7	7	7	7
1785	1	1	1	1	1	1	1	1	0	0	1	0	1
1786	6	0	1	1	1	1	1	1	0	1	1	0	0
1787	7	7	7	7	7	7	7	7	7	7	7	7	7
1788	2	7	7	7	7	7	7	7	7	7	7	7	7
1789	13	7	7	7	7	7	7	7	7	7	7	7	7
1790	9	7	7	7	7	7	7	7	7	7	7	7	7
1791	5	7	7	7	7	7	7	7	7	7	7	7	7
1792	10	7	7	7	7	7	7	7	7	7	7	7	7
1793	12	7	7	7	7	7	7	7	7	7	7	7	7
1794	2	7	7	7	7	7	7	7	7	7	7	7	7
1795	8	7	7	7	7	7	7	7	7	7	7	7	7
1796	1	0	0	1	0	1	0	1	0	0	1	0	0
1797	9	7	7	7	7	7	7	7	7	7	7	7	7
1798	12	7	7	7	7	7	7	7	7	7	7	7	7
1799	7	7	7	7	7	7	7	7	7	7	7	7	7
1800	3	0	0	1	0	1	0	0	0	0	0	0	0
1801	3	1	1	1	1	1	1	1	1	1	1	0	1
1802	11	7	7	7	7	7	7	7	7	7	7	7	7
1803	3	1	1	1	1	1	1	1	0	1	1	0	1
1804	6	0	0	1	1	1	0	1	0	0	1	0	0
1805	4	1	1	1	1	1	0	1	0	1	1	0	0
1806	8	7	7	7	7	7	7	7	7	7	7	7	7
1807	4	1	1	1	1	1	0	1	0	1	1	0	1
1808	10	7	7	7	7	7	7	7	7	7	7	7	7
1809	5	7	7	7	7	7	7	7	7	7	7	7	7
1810	2	7	7	7	7	7	7	7	7	7	7	7	7
1811	8	7	7	7	7	7	7	7	7	7	7	7	7
1812	13	7	7	7	7	7	7	7	7	7	7	7	7
1813	5	7	7	7	7	7	7	7	7	7	7	7	7
1814	1	0	0	1	1	1	0	0	0	1	0	0	0
1815	4	0	0	0	0	1	1	0	0	0	1	0	0
1816	11	7	7	7	7	7	7	7	7	7	7	7	7
1817	9	7	7	7	7	7	7	7	7	7	7	7	7
1818	6	0	1	1	1	1	1	1	1	1	1	0	0
1819	1	0	1	1	1	1	1	1	0	0	1	0	0
1820	3	1	1	1	1	1	0	1	1	1	0	0	0
1821	7	7	7	7	7	7	7	7	7	7	7	7	7
1822	12	7	7	7	7	7	7	7	7	7	7	7	7
1823	4	0	0	1	0	1	0	0	0	1	0	0	0
1824	1	1	1	1	1	1	1	1	1	1	1	0	0
1825	7	7	7	7	7	7	7	7	7	7	7	7	7
1826	3	0	0	0	0	1	0	0	0	0	1	0	0
1827	13	7	7	7	7	7	7	7	7	7	7	7	7
1828	10	7	7	7	7	7	7	7	7	7	7	7	7
1829	13	7	7	7	7	7	7	7	7	7	7	7	7
1830	10	7	7	7	7	7	7	7	7	7	7	7	7
1831	2	7	7	7	7	7	7	7	7	7	7	7	7
1832	2	7	7	7	7	7	7	7	7	7	7	7	7
1833	8	7	7	7	7	7	7	7	7	7	7	7	7
1834	5	7	7	7	7	7	7	7	7	7	7	7	7
1835	9	7	7	7	7	7	7	7	7	7	7	7	7
1836	11	7	7	7	7	7	7	7	7	7	7	7	7
1837	1	0	1	1	1	1	0	1	0	0	1	0	0
1838	12	7	7	7	7	7	7	7	7	7	7	7	7
1839	11	7	7	7	7	7	7	7	7	7	7	7	7
1840	4	1	0	1	1	1	0	1	0	1	1	0	0
1841	6	0	1	0	1	0	0	1	0	1	1	0	0
1842	8	7	7	7	7	7	7	7	7	7	7	7	7
1843	2	7	7	7	7	7	7	7	7	7	7	7	7
1844	3	1	0	1	0	1	0	1	1	1	1	0	0
1845	4	0	1	1	1	1	1	1	0	1	0	0	0
1846	5	7	7	7	7	7	7	7	7	7	7	7	7
1847	9	7	7	7	7	7	7	7	7	7	7	7	7
1848	6	0	1	1	1	1	0	1	0	0	0	0	0
1849	10	7	7	7	7	7	7	7	7	7	7	7	7
1850	11	7	7	7	7	7	7	7	7	7	7	7	7
1851	2	7	7	7	7	7	7	7	7	7	7	7	7
1852	3	0	0	1	1	1	0	1	0	0	0	0	1
1853	10	7	7	7	7	7	7	7	7	7	7	7	7
1854	1	0	0	1	1	1	0	1	0	0	1	0	0
1855	3	1	1	1	1	1	1	1	1	1	1	1	1
1856	4	1	1	1	1	1	1	1	1	1	1	0	1
1857	9	7	7	7	7	7	7	7	7	7	7	7	7
1858	12	7	7	7	7	7	7	7	7	7	7	7	7
1859	1	1	1	1	1	1	1	1	1	1	0	0	1
1860	8	7	7	7	7	7	7	7	7	7	7	7	7
1861	3	1	0	1	1	1	1	1	0	1	1	0	1
1862	9	7	7	7	7	7	7	7	7	7	7	7	7
1863	12	7	7	7	7	7	7	7	7	7	7	7	7
1864	4	1	1	1	1	1	1	1	0	1	1	0	1
1865	5	7	7	7	7	7	7	7	7	7	7	7	7
1866	13	7	7	7	7	7	7	7	7	7	7	7	7
1867	1	1	1	1	1	1	1	1	0	1	1	0	0
1868	7	7	7	7	7	7	7	7	7	7	7	7	7
1869	11	7	7	7	7	7	7	7	7	7	7	7	7
1870	8	7	7	7	7	7	7	7	7	7	7	7	7
1871	13	7	7	7	7	7	7	7	7	7	7	7	7
1872	7	7	7	7	7	7	7	7	7	7	7	7	7
1873	5	7	7	7	7	7	7	7	7	7	7	7	7
1874	6	1	0	1	1	1	0	1	1	1	1	0	1
1875	7	7	7	7	7	7	7	7	7	7	7	7	7
1876	6	1	1	1	0	0	1	1	0	1	1	0	1
1877	2	7	7	7	7	7	7	7	7	7	7	7	7
1878	4	1	1	1	1	1	1	1	0	1	1	0	1
1879	8	7	7	7	7	7	7	7	7	7	7	7	7
1880	2	7	7	7	7	7	7	7	7	7	7	7	7
1881	5	7	7	7	7	7	7	7	7	7	7	7	7
1882	9	7	7	7	7	7	7	7	7	7	7	7	7
1883	6	0	0	1	1	1	0	0	0	1	1	0	1
1884	11	7	7	7	7	7	7	7	7	7	7	7	7
1885	4	1	1	1	1	1	1	1	1	1	1	1	0
1886	9	7	7	7	7	7	7	7	7	7	7	7	7
1887	9	7	7	7	7	7	7	7	7	7	7	7	7
1888	2	7	7	7	7	7	7	7	7	7	7	7	7
1889	3	8	0	0	0	0	0	0	0	8	1	0	8
1890	8	7	7	7	7	7	7	7	7	7	7	7	7
1891	4	1	1	1	1	1	1	1	0	1	1	0	1
1892	13	7	7	7	7	7	7	7	7	7	7	7	7
1893	7	7	7	7	7	7	7	7	7	7	7	7	7
1894	1	1	0	1	1	1	1	1	1	1	1	0	1
1895	1	0	0	1	1	1	1	0	0	1	1	0	1
1896	6	0	1	1	1	1	1	1	0	1	1	0	1
1897	8	7	7	7	7	7	7	7	7	7	7	7	7
1898	4	1	0	1	1	1	1	1	1	1	1	0	1
1899	10	7	7	7	7	7	7	7	7	7	7	7	7
1900	2	7	7	7	7	7	7	7	7	7	7	7	7
1901	3	0	0	1	1	1	1	0	0	0	0	0	0
1902	6	0	1	1	1	1	1	1	0	1	1	0	1
1903	7	7	7	7	7	7	7	7	7	7	7	7	7
1904	2	7	7	7	7	7	7	7	7	7	7	7	7
1905	11	7	7	7	7	7	7	7	7	7	7	7	7
1906	9	7	7	7	7	7	7	7	7	7	7	7	7
1907	12	7	7	7	7	7	7	7	7	7	7	7	7
1908	10	7	7	7	7	7	7	7	7	7	7	7	7
1909	3	1	1	1	1	1	1	0	1	1	1	0	1
1910	1	0	0	0	0	0	0	0	0	0	0	0	0
1911	8	7	7	7	7	7	7	7	7	7	7	7	7
1912	6	0	0	1	1	1	1	1	1	1	0	0	1
1913	5	7	7	7	7	7	7	7	7	7	7	7	7
1914	5	7	7	7	7	7	7	7	7	7	7	7	7
1915	5	7	7	7	7	7	7	7	7	7	7	7	7
1916	3	0	1	0	1	1	1	1	1	1	1	0	1
1917	1	1	1	1	1	1	1	1	1	1	1	0	0
1918	6	1	1	1	1	1	1	1	1	1	1	0	1
1919	8	7	7	7	7	7	7	7	7	7	7	7	7
1920	2	7	7	7	7	7	7	7	7	7	7	7	7
1921	6	1	1	1	1	1	1	1	1	1	1	0	1
1922	7	7	7	7	7	7	7	7	7	7	7	7	7
1923	10	7	7	7	7	7	7	7	7	7	7	7	7
1924	9	7	7	7	7	7	7	7	7	7	7	7	7
1925	8	7	7	7	7	7	7	7	7	7	7	7	7
1926	13	7	7	7	7	7	7	7	7	7	7	7	7
1927	12	7	7	7	7	7	7	7	7	7	7	7	7
1928	1	1	1	1	1	1	1	1	1	1	1	0	1
1929	4	1	1	1	1	1	1	1	0	1	1	0	0
1930	7	7	7	7	7	7	7	7	7	7	7	7	7
1931	7	7	7	7	7	7	7	7	7	7	7	7	7
1932	5	7	7	7	7	7	7	7	7	7	7	7	7
1933	4	1	1	1	1	1	1	0	0	1	0	1	0
1934	5	7	7	7	7	7	7	7	7	7	7	7	7
1935	3	1	1	1	1	1	1	1	0	1	1	0	0
1936	9	7	7	7	7	7	7	7	7	7	7	7	7
1937	11	7	7	7	7	7	7	7	7	7	7	7	7
1938	13	7	7	7	7	7	7	7	7	7	7	7	7
1939	10	7	7	7	7	7	7	7	7	7	7	7	7
1940	2	7	7	7	7	7	7	7	7	7	7	7	7
1941	2	7	7	7	7	7	7	7	7	7	7	7	7
1942	3	1	1	1	1	1	1	1	1	1	1	1	0
1943	5	7	7	7	7	7	7	7	7	7	7	7	7
1944	6	1	1	0	1	1	1	1	1	1	1	1	1
1945	12	7	7	7	7	7	7	7	7	7	7	7	7
1946	9	7	7	7	7	7	7	7	7	7	7	7	7
1947	8	7	7	7	7	7	7	7	7	7	7	7	7
1948	11	7	7	7	7	7	7	7	7	7	7	7	7
1949	1	1	1	0	0	1	1	1	0	1	1	0	1
1950	4	1	1	1	0	1	1	1	1	1	1	0	1
1951	12	7	7	7	7	7	7	7	7	7	7	7	7
1952	5	7	7	7	7	7	7	7	7	7	7	7	7
1953	6	0	0	1	0	1	1	0	0	0	0	0	0
1954	12	7	7	7	7	7	7	7	7	7	7	7	7
1955	4	1	0	1	1	1	0	1	0	1	1	0	0
1956	5	7	7	7	7	7	7	7	7	7	7	7	7
1957	9	7	7	7	7	7	7	7	7	7	7	7	7
1958	6	0	0	1	1	0	0	0	0	0	0	0	0
1959	11	7	7	7	7	7	7	7	7	7	7	7	7
1960	2	7	7	7	7	7	7	7	7	7	7	7	7
1961	10	7	7	7	7	7	7	7	7	7	7	7	7
1962	1	0	1	1	1	1	1	1	1	1	1	0	1
1963	6	0	0	1	1	1	0	1	0	1	1	0	0
1964	9	7	7	7	7	7	7	7	7	7	7	7	7
1965	3	0	0	1	1	1	0	1	0	0	1	0	1
1966	7	7	7	7	7	7	7	7	7	7	7	7	7
1967	8	7	7	7	7	7	7	7	7	7	7	7	7
1968	13	7	7	7	7	7	7	7	7	7	7	7	7
1969	7	7	7	7	7	7	7	7	7	7	7	7	7
1970	2	7	7	7	7	7	7	7	7	7	7	7	7
1971	7	7	7	7	7	7	7	7	7	7	7	7	7
1972	13	7	7	7	7	7	7	7	7	7	7	7	7
1973	8	7	7	7	7	7	7	7	7	7	7	7	7
1974	10	7	7	7	7	7	7	7	7	7	7	7	7
1975	2	7	7	7	7	7	7	7	7	7	7	7	7
1976	1	0	0	0	1	1	0	0	0	0	0	0	0
1977	4	0	1	1	1	1	1	0	0	1	1	0	1
1978	5	7	7	7	7	7	7	7	7	7	7	7	7
1979	3	1	0	1	1	1	1	1	1	1	1	0	0
1980	4	0	0	1	1	0	1	0	0	1	0	0	1
1981	11	7	7	7	7	7	7	7	7	7	7	7	7
1982	1	0	0	1	1	0	0	1	0	0	1	0	0
1983	8	7	7	7	7	7	7	7	7	7	7	7	7
1984	2	7	7	7	7	7	7	7	7	7	7	7	7
1985	5	7	7	7	7	7	7	7	7	7	7	7	7
1986	6	1	1	0	1	1	1	1	1	1	1	0	1
1987	12	7	7	7	7	7	7	7	7	7	7	7	7
1988	9	7	7	7	7	7	7	7	7	7	7	7	7
1989	10	7	7	7	7	7	7	7	7	7	7	7	7
1990	1	0	1	1	0	0	1	1	0	1	1	0	0
1991	11	7	7	7	7	7	7	7	7	7	7	7	7
1992	6	1	1	1	1	1	1	1	1	1	1	0	1
1993	4	1	1	1	1	1	0	1	1	1	1	0	0
1994	4	1	1	1	0	1	1	1	1	1	1	0	1
1995	10	7	7	7	7	7	7	7	7	7	7	7	7
1996	7	7	7	7	7	7	7	7	7	7	7	7	7
1997	5	7	7	7	7	7	7	7	7	7	7	7	7
1998	8	7	7	7	7	7	7	7	7	7	7	7	7
1999	1	1	0	1	1	1	1	1	1	1	1	0	1
[truncated: 3,178 more rows]
